# Supplementary material for: Population dynamics of potentially harmful haplotypes: a pedigree analysis
Source: BMC Genomics. 2024 May 16;25:487. doi: 10.1186/s12864-024-10407-x (PMC11097446; doi:10.1186/s12864-024-10407-x)
Supplement: Supplementary file 1 — Supplementary Material 1 [file 12864_2024_10407_MOESM1_ESM.xlsx]

## Sheet: File content
Supporting Information for
Population dynamics of potentially harmful haplotypes: a pedigree analysis
Katherine D. Arias, Juan Pablo Gutiérrez, Iván Fernandez, Isabel Álvarez, and Félix Goyache*
*To whom correspondence and requests should be addressed (e-mail: fgoyache@serida.org)
This .xlsx file includes:
Supplementary Table S1: Description of the pedigree used.
Supplementary Table S2. List of of Linkage Disequilibrium Blocks (LB) identified in the Gochu Asturcelta pig population.
Supplementary Table S3: List of potentially harmful haplotypes.
Supplementary Table S4: Summary of the parent-offspring incompatibilities identified in 9,624 alleles of 3,405 different LB.
Supplementary Table S5: List of 16 candidate genes located on the LB in which 17 segregating candidate alleles were identified.
Supplementary Table S6: Functional terms enriched clusters identified using candidate genes.

## Sheet: Table S1
Supplementary Table S1: Pedigree analyzed. Besides the identification of the individuals, their parents, their sex (1: male; 2: female), their family and the Cohort to which they are assigned, the number of equivalents to complete generations (t), the individual increase in inbreeding (ΔFi) and the individual coefficient of inbreeding (Fi) computed in Arias et al. (2023, Genetics Selection Evolut…
Individual	Father	Mother	Sex	Family	Cohort	t	ΔFi	Fi	Inconsistencies
20	0	0	1	0	BP	0	0	0	100
22	0	0	2	0	BP	0	0	0	116
51	66	69	2	16	G12	1.5	0	0	357
52	66	69	1	16	G12	1.5	0	0	85
53	0	0	1	0	BP	1	0	0	8
54	66	69	1	16	G12	1.5	0	0	478
55	66	69	1	16	G12	1.5	0	0	113
56	66	67	2	15	G12	2	0.25	0.25	88
58	66	67	1	15	G12	2	0.25	0.25	59
59	66	67	2	15	G12	2	0.25	0.25	131
60	66	67	2	15	G12	2	0.25	0.25	98
62	66	67	1	15	G12	2	0.25	0.25	60
63	66	67	1	15	G12	2	0.25	0.25	96
64	66	67	1	15	G12	2	0.25	0.25	67
65	66	67	1	15	G12	2	0.25	0.25	60
66	20	22	1	1	BP	1	0	0	52
67	20	22	2	1	BP	1	0	0	142
68	20	22	2	1	BP	1	0	0	136
69	0	0	2	0	BP	0	0	0	100
71	0	0	2	0	BP	0	0	0	89
72	66	71	2	17	G12	1.5	0	0	108
73	66	71	2	17	G12	1.5	0	0	83
75	66	71	1	17	G12	1.5	0	0	355
78	20	22	1	1	BP	1	0	0	142
88	66	71	2	17	G12	1.5	0	0	94
90	0	0	1	0	BP	0	0	0	124
93	188	73	1	51	G23	2.5	0.174518	0.25	58
94	188	73	2	51	G23	2.5	0.174518	0.25	46
95	188	73	1	51	G23	2.5	0.174518	0.25	43
96	188	73	1	51	G23	2.5	0.174518	0.25	67
98	188	73	2	51	G23	2.5	0.174518	0.25	21
99	188	72	2	50	G23	2.5	0.174518	0.25	16
100	188	72	2	50	G23	2.5	0.174518	0.25	87
101	188	72	1	50	G23	2.5	0.174518	0.25	13
102	188	72	2	50	G23	2.5	0.174518	0.25	33
103	188	72	2	50	G23	2.5	0.174518	0.25	54
104	188	72	1	50	G23	2.5	0.174518	0.25	22
105	188	72	1	50	G23	2.5	0.174518	0.25	23
106	66	67	1	15	G12	2	0.25	0.25	56
107	66	67	2	15	G12	2	0.25	0.25	113
108	66	67	1	15	G12	2	0.25	0.25	91
109	66	67	1	15	G12	2	0.25	0.25	68
110	66	67	1	15	G12	2	0.25	0.25	71
125	66	69	2	16	G12	1.5	0	0	126
126	66	69	2	16	G12	1.5	0	0	121
127	66	69	2	16	G12	1.5	0	0	92
128	66	69	1	16	G12	1.5	0	0	114
129	66	69	1	16	G12	1.5	0	0	71
130	66	69	1	16	G12	1.5	0	0	142
131	66	69	1	16	G12	1.5	0	0	73
132	66	69	1	16	G12	1.5	0	0	73
133	75	56	2	19	G23	2.75	0.111882	0.1875	146
134	75	59	1	20	G23	2.75	0.111882	0.1875	205
135	75	59	2	20	G23	2.75	0.111882	0.1875	177
136	75	56	1	19	G23	2.75	0.111882	0.1875	102
137	75	56	1	19	G23	2.75	0.111882	0.1875	99
138	75	56	1	19	G23	2.75	0.111882	0.1875	130
139	75	59	2	20	G23	2.75	0.111882	0.1875	170
140	75	59	2	20	G23	2.75	0.111882	0.1875	199
141	75	56	2	19	G23	2.75	0.111882	0.1875	70
142	75	59	2	20	G23	2.75	0.111882	0.1875	159
143	75	59	1	20	G23	2.75	0.111882	0.1875	108
144	75	59	1	20	G23	2.75	0.111882	0.1875	82
146	66	71	2	17	G12	1.5	0	0	533
147	66	71	2	17	G12	1.5	0	0	94
148	66	71	1	17	G12	1.5	0	0	470
149	66	71	1	17	G12	1.5	0	0	28
157	90	73	1	29	G12	1.75	0	0	53
158	90	73	2	29	G12	1.75	0	0	54
161	90	73	2	29	G12	1.75	0	0	57
162	90	73	1	29	G12	1.75	0	0	67
164	90	73	1	29	G12	1.75	0	0	88
165	90	67	1	26	G12	1.5	0	0	112
166	90	67	2	26	G12	1.5	0	0	98
167	90	67	2	26	G12	1.5	0	0	443
168	90	71	1	27	G12	1	0	0	255
169	90	71	1	27	G12	1	0	0	89
172	90	72	2	28	G12	1.75	0	0	73
173	90	72	2	28	G12	1.75	0	0	74
174	90	72	1	28	G12	1.75	0	0	49
175	90	72	1	28	G12	1.75	0	0	38
178	90	72	2	28	G12	1.75	0	0	142
179	90	72	1	28	G12	1.75	0	0	87
180	90	72	2	28	G12	1.75	0	0	76
188	66	71	1	17	G12	1.5	0	0	41
194	53	59	1	3	G23	2.5	0	0	44
195	53	59	1	3	G23	2.5	0	0	66
196	53	59	2	3	G23	2.5	0	0	38
197	53	59	1	3	G23	2.5	0	0	69
198	53	59	1	3	G23	2.5	0	0	67
199	54	147	1	13	G23	2.5	0.0851736	0.125	105
200	54	147	1	13	G23	2.5	0.0851736	0.125	123
201	54	147	1	13	G23	2.5	0.0851736	0.125	123
202	54	147	1	13	G23	2.5	0.0851736	0.125	108
215	54	88	2	10	G23	2.5	0.0851736	0.125	144
216	54	88	2	10	G23	2.5	0.0851736	0.125	83
218	54	88	1	10	G23	2.5	0.0851736	0.125	260
219	54	88	1	10	G23	2.5	0.0851736	0.125	347
220	54	88	1	10	G23	2.5	0.0851736	0.125	143
222	54	88	1	10	G23	2.5	0.0851736	0.125	249
223	54	88	1	10	G23	2.5	0.0851736	0.125	88
224	54	88	1	10	G23	2.5	0.0851736	0.125	204
225	54	88	1	10	G23	2.5	0.0851736	0.125	82
226	54	88	1	10	G23	2.5	0.0851736	0.125	101
227	54	88	1	10	G23	2.5	0.0851736	0.125	79
234	66	71	1	17	G12	1.5	0	0	45
238	75	51	1	18	G23	2.5	0.0851736	0.125	134
239	75	51	1	18	G23	2.5	0.0851736	0.125	266
240	75	51	1	18	G23	2.5	0.0851736	0.125	192
241	75	51	1	18	G23	2.5	0.0851736	0.125	88
242	75	51	1	18	G23	2.5	0.0851736	0.125	311
243	75	51	2	18	G23	2.5	0.0851736	0.125	178
244	75	51	2	18	G23	2.5	0.0851736	0.125	203
245	75	51	2	18	G23	2.5	0.0851736	0.125	160
246	75	51	2	18	G23	2.5	0.0851736	0.125	223
247	75	51	2	18	G23	2.5	0.0851736	0.125	160
248	75	51	2	18	G23	2.5	0.0851736	0.125	244
306	53	73	2	6	G23	2.25	0	0	23
307	53	73	1	6	G23	2.25	0	0	41
308	53	73	2	6	G23	2.25	0	0	55
309	53	73	1	6	G23	2.25	0	0	25
310	53	73	2	6	G23	2.25	0	0	68
311	53	73	1	6	G23	2.25	0	0	20
323	75	125	1	22	G23	2.5	0.0851736	0.125	146
324	75	125	1	22	G23	2.5	0.0851736	0.125	81
325	75	125	2	22	G23	2.5	0.0851736	0.125	172
326	75	125	2	22	G23	2.5	0.0851736	0.125	164
327	75	125	2	22	G23	2.5	0.0851736	0.125	256
328	75	125	2	22	G23	2.5	0.0851736	0.125	114
329	75	125	2	22	G23	2.5	0.0851736	0.125	116
330	75	125	2	22	G23	2.5	0.0851736	0.125	129
332	75	125	2	22	G23	2.5	0.0851736	0.125	282
343	53	72	2	5	G23	2.25	0	0	70
344	53	72	2	5	G23	2.25	0	0	15
345	53	72	2	5	G23	2.25	0	0	17
346	53	72	2	5	G23	2.25	0	0	34
347	53	72	2	5	G23	2.25	0	0	98
348	53	72	2	5	G23	2.25	0	0	56
349	53	72	1	5	G23	2.25	0	0	47
350	53	72	2	5	G23	2.25	0	0	41
360	130	107	2	32	G23	2.75	0.111882	0.1875	39
361	130	107	1	32	G23	2.75	0.111882	0.1875	13
363	130	107	2	32	G23	2.75	0.111882	0.1875	48
364	130	107	1	32	G23	2.75	0.111882	0.1875	36
365	130	107	2	32	G23	2.75	0.111882	0.1875	26
366	130	107	1	32	G23	2.75	0.111882	0.1875	47
367	54	146	1	12	G23	2.5	0.0851736	0.125	437
368	54	146	1	12	G23	2.5	0.0851736	0.125	409
369	54	146	2	12	G23	2.5	0.0851736	0.125	599
370	54	146	1	12	G23	2.5	0.0851736	0.125	474
371	54	146	2	12	G23	2.5	0.0851736	0.125	495
372	54	146	2	12	G23	2.5	0.0851736	0.125	532
373	54	146	1	12	G23	2.5	0.0851736	0.125	448
418	54	147	2	13	G23	2.5	0.0851736	0.125	56
419	54	147	2	13	G23	2.5	0.0851736	0.125	77
422	75	167	2	24	G23	2.5	0.0421132	0.0625	320
424	75	167	2	24	G23	2.5	0.0421132	0.0625	552
426	75	167	1	24	G23	2.5	0.0421132	0.0625	570
473	54	146	2	12	G23	2.5	0.0851736	0.125	339
474	54	146	2	12	G23	2.5	0.0851736	0.125	426
475	54	146	2	12	G23	2.5	0.0851736	0.125	438
476	54	146	2	12	G23	2.5	0.0851736	0.125	341
477	54	146	2	12	G23	2.5	0.0851736	0.125	581
478	54	146	1	12	G23	2.5	0.0851736	0.125	395
479	54	146	1	12	G23	2.5	0.0851736	0.125	286
480	54	146	1	12	G23	2.5	0.0851736	0.125	564
481	54	146	1	12	G23	2.5	0.0851736	0.125	426
482	220	243	2	66	G3	3.5	0.0797002	0.1875	55
483	220	243	2	66	G3	3.5	0.0797002	0.1875	15
484	220	243	2	66	G3	3.5	0.0797002	0.1875	24
485	220	243	2	66	G3	3.5	0.0797002	0.1875	50
486	220	243	1	66	G3	3.5	0.0797002	0.1875	160
487	220	243	1	66	G3	3.5	0.0797002	0.1875	26
488	168	51	2	45	G23	2.25	0	0	162
489	168	51	1	45	G23	2.25	0	0	186
490	168	51	1	45	G23	2.25	0	0	158
491	168	51	1	45	G23	2.25	0	0	178
492	168	51	1	45	G23	2.25	0	0	127
493	168	51	2	45	G23	2.25	0	0	221
494	168	51	1	45	G23	2.25	0	0	100
496	168	139	1	48	G23	2.875	0.0338349	0.0625	43
497	168	139	1	48	G23	2.875	0.0338349	0.0625	15
503	168	139	2	48	G23	2.875	0.0338349	0.0625	47
516	75	167	2	24	G23	2.5	0.0421132	0.0625	458
517	75	167	2	24	G23	2.5	0.0421132	0.0625	206
518	75	167	1	24	G23	2.5	0.0421132	0.0625	357
519	168	133	2	47	G23	2.875	0.0338349	0.0625	51
520	168	133	1	47	G23	2.875	0.0338349	0.0625	24
527	219	245	2	54	G3	3.5	0.0797002	0.1875	64
529	219	245	1	54	G3	3.5	0.0797002	0.1875	11
535	54	147	2	13	G23	2.5	0.0851736	0.125	99
536	54	147	1	13	G23	2.5	0.0851736	0.125	106
603	54	147	1	13	G23	2.5	0.0851736	0.125	50
630	54	146	2	12	G23	2.5	0.0851736	0.125	336
631	54	146	1	12	G23	2.5	0.0851736	0.125	420
632	54	146	1	12	G23	2.5	0.0851736	0.125	346
633	54	146	1	12	G23	2.5	0.0851736	0.125	432
634	54	146	2	12	G23	2.5	0.0851736	0.125	497
635	54	146	2	12	G23	2.5	0.0851736	0.125	357
636	54	146	1	12	G23	2.5	0.0851736	0.125	217
637	54	146	1	12	G23	2.5	0.0851736	0.125	455
638	54	146	1	12	G23	2.5	0.0851736	0.125	493
639	54	146	2	12	G23	2.5	0.0851736	0.125	568
640	54	146	1	12	G23	2.5	0.0851736	0.125	561
641	220	243	2	66	G3	3.5	0.0797002	0.1875	46
642	220	243	2	66	G3	3.5	0.0797002	0.1875	38
643	220	243	2	66	G3	3.5	0.0797002	0.1875	43
644	220	243	2	66	G3	3.5	0.0797002	0.1875	20
645	220	243	1	66	G3	3.5	0.0797002	0.1875	50
646	220	243	2	66	G3	3.5	0.0797002	0.1875	48
658	128	178	1	69	G23	2.75	0.0389377	0.0625	47
674	219	328	2	60	G3	3.5	0.0797002	0.1875	65
675	219	328	2	60	G3	3.5	0.0797002	0.1875	69
676	219	348	2	65	G3	3.375	0.0546724	0.125	25
678	219	347	2	64	G3	3.375	0.0546724	0.125	28
679	219	328	2	60	G3	3.5	0.0797002	0.1875	58
680	219	347	2	64	G3	3.375	0.0546724	0.125	23
681	219	348	1	65	G3	3.375	0.0546724	0.125	46
682	219	325	2	58	G3	3.5	0.0797002	0.1875	13
683	219	347	2	64	G3	3.375	0.0546724	0.125	50
684	219	347	1	64	G3	3.375	0.0546724	0.125	39
685	219	327	1	59	G3	3.5	0.0797002	0.1875	61
686	219	327	2	59	G3	3.5	0.0797002	0.1875	114
687	219	325	1	58	G3	3.5	0.0797002	0.1875	10
688	219	325	2	58	G3	3.5	0.0797002	0.1875	29
689	219	325	1	58	G3	3.5	0.0797002	0.1875	28
690	219	328	1	60	G3	3.5	0.0797002	0.1875	46
691	219	327	2	59	G3	3.5	0.0797002	0.1875	99
692	219	348	2	65	G3	3.375	0.0546724	0.125	42
693	219	327	1	59	G3	3.5	0.0797002	0.1875	73
695	219	327	2	59	G3	3.5	0.0797002	0.1875	99
696	219	325	2	58	G3	3.5	0.0797002	0.1875	53
697	219	347	1	64	G3	3.375	0.0546724	0.125	60
698	219	325	1	58	G3	3.5	0.0797002	0.1875	60
699	219	328	1	60	G3	3.5	0.0797002	0.1875	48
700	219	328	2	60	G3	3.5	0.0797002	0.1875	97
701	219	327	2	59	G3	3.5	0.0797002	0.1875	68
702	219	325	2	58	G3	3.5	0.0797002	0.1875	39
703	219	347	1	64	G3	3.375	0.0546724	0.125	56
704	219	328	2	60	G3	3.5	0.0797002	0.1875	30
705	219	348	1	65	G3	3.375	0.0546724	0.125	30
706	219	347	1	64	G3	3.375	0.0546724	0.125	20
707	219	348	2	65	G3	3.375	0.0546724	0.125	46
708	219	348	1	65	G3	3.375	0.0546724	0.125	45
709	219	325	1	58	G3	3.5	0.0797002	0.1875	66
710	219	327	2	59	G3	3.5	0.0797002	0.1875	49
711	219	327	1	59	G3	3.5	0.0797002	0.1875	124
712	219	348	1	65	G3	3.375	0.0546724	0.125	26
714	219	325	1	58	G3	3.5	0.0797002	0.1875	30
715	219	327	1	59	G3	3.5	0.0797002	0.1875	37
716	219	327	2	59	G3	3.5	0.0797002	0.1875	89
717	219	308	2	56	G3	3.375	0.0546724	0.125	70
718	219	308	1	56	G3	3.375	0.0546724	0.125	65
719	219	308	1	56	G3	3.375	0.0546724	0.125	26
720	219	308	1	56	G3	3.375	0.0546724	0.125	54
721	219	308	1	56	G3	3.375	0.0546724	0.125	96
722	219	308	2	56	G3	3.375	0.0546724	0.125	97
741	168	125	2	46	G23	2.25	0	0	58
742	168	125	1	46	G23	2.25	0	0	41
743	168	125	1	46	G23	2.25	0	0	57
744	168	125	1	46	G23	2.25	0	0	59
745	168	139	2	48	G23	2.875	0.0338349	0.0625	32
746	168	125	2	46	G23	2.25	0	0	51
747	168	125	1	46	G23	2.25	0	0	107
748	168	139	1	48	G23	2.875	0.0338349	0.0625	72
749	168	125	1	46	G23	2.25	0	0	132
750	168	139	1	48	G23	2.875	0.0338349	0.0625	19
751	168	51	1	45	G23	2.25	0	0	181
752	168	139	2	48	G23	2.875	0.0338349	0.0625	51
753	168	51	2	45	G23	2.25	0	0	176
756	168	125	2	46	G23	2.25	0	0	88
759	168	51	2	45	G23	2.25	0	0	89
760	168	51	1	45	G23	2.25	0	0	94
762	168	133	2	47	G23	2.875	0.0338349	0.0625	32
763	168	133	2	47	G23	2.875	0.0338349	0.0625	77
764	168	133	2	47	G23	2.875	0.0338349	0.0625	42
765	168	133	2	47	G23	2.875	0.0338349	0.0625	59
766	219	245	2	54	G3	3.5	0.0797002	0.1875	50
767	219	245	1	54	G3	3.5	0.0797002	0.1875	59
768	219	245	1	54	G3	3.5	0.0797002	0.1875	58
769	219	245	2	54	G3	3.5	0.0797002	0.1875	29
770	219	245	1	54	G3	3.5	0.0797002	0.1875	67
776	219	245	1	54	G3	3.5	0.0797002	0.1875	100
778	219	245	2	54	G3	3.5	0.0797002	0.1875	41
780	219	245	1	54	G3	3.5	0.0797002	0.1875	87
786	148	332	2	38	G23	3	0.0986122	0.1875	99
787	148	332	2	38	G23	3	0.0986122	0.1875	90
789	148	332	1	38	G23	3	0.0986122	0.1875	83
791	148	332	1	38	G23	3	0.0986122	0.1875	210
792	148	332	1	38	G23	3	0.0986122	0.1875	105
840	148	328	1	37	G23	3	0.0986122	0.1875	230
841	148	328	2	37	G23	3	0.0986122	0.1875	195
842	148	328	1	37	G23	3	0.0986122	0.1875	176
843	148	343	2	39	G23	2.875	0.06874	0.125	251
844	148	328	2	37	G23	3	0.0986122	0.1875	280
845	148	328	1	37	G23	3	0.0986122	0.1875	133
846	148	328	2	37	G23	3	0.0986122	0.1875	191
847	148	343	2	39	G23	2.875	0.06874	0.125	92
848	148	328	1	37	G23	3	0.0986122	0.1875	130
849	148	343	1	39	G23	2.875	0.06874	0.125	249
853	148	343	1	39	G23	2.875	0.06874	0.125	95
854	148	343	2	39	G23	2.875	0.06874	0.125	109
857	148	343	1	39	G23	2.875	0.06874	0.125	192
861	148	343	2	39	G23	2.875	0.06874	0.125	82
862	148	343	1	39	G23	2.875	0.06874	0.125	128
863	148	343	1	39	G23	2.875	0.06874	0.125	73
865	148	343	1	39	G23	2.875	0.06874	0.125	176
882	486	477	2	71	G3	4	0.0789921	0.21875	102
883	486	477	1	71	G3	4	0.0789921	0.21875	109
884	486	477	2	71	G3	4	0.0789921	0.21875	111
885	486	477	1	71	G3	4	0.0789921	0.21875	125
886	486	477	1	71	G3	4	0.0789921	0.21875	137
887	486	477	2	71	G3	4	0.0789921	0.21875	66
888	486	477	2	71	G3	4	0.0789921	0.21875	76
889	486	477	1	71	G3	4	0.0789921	0.21875	117
890	486	477	1	71	G3	4	0.0789921	0.21875	83
891	486	477	1	71	G3	4	0.0789921	0.21875	70
892	370	102	2	70	G3	3.5	0.0797002	0.1875	30
893	370	102	1	70	G3	3.5	0.0797002	0.1875	25
898	370	102	1	70	G3	3.5	0.0797002	0.1875	77
899	370	102	1	70	G3	3.5	0.0797002	0.1875	26
903	370	102	1	70	G3	3.5	0.0797002	0.1875	13
905	370	102	2	70	G3	3.5	0.0797002	0.1875	29
906	370	102	1	70	G3	3.5	0.0797002	0.1875	138
908	370	102	1	70	G3	3.5	0.0797002	0.1875	29
909	220	244	1	67	G3	3.5	0.0797002	0.1875	24
910	220	244	2	67	G3	3.5	0.0797002	0.1875	27
911	220	244	2	67	G3	3.5	0.0797002	0.1875	83
940	75	167	1	24	G23	2.5	0.0421132	0.0625	307
941	75	167	2	24	G23	2.5	0.0421132	0.0625	259
942	75	167	1	24	G23	2.5	0.0421132	0.0625	429
943	75	167	1	24	G23	2.5	0.0421132	0.0625	351
944	75	167	2	24	G23	2.5	0.0421132	0.0625	370
945	75	167	1	24	G23	2.5	0.0421132	0.0625	302
946	75	167	1	24	G23	2.5	0.0421132	0.0625	334
947	75	167	1	24	G23	2.5	0.0421132	0.0625	312
983	148	310	1	35	G23	2.875	0.06874	0.125	96
984	148	310	2	35	G23	2.875	0.06874	0.125	117
985	148	310	1	35	G23	2.875	0.06874	0.125	214
986	148	310	2	35	G23	2.875	0.06874	0.125	199
987	148	310	1	35	G23	2.875	0.06874	0.125	109
988	148	310	1	35	G23	2.875	0.06874	0.125	77
989	148	310	2	35	G23	2.875	0.06874	0.125	231
990	148	310	1	35	G23	2.875	0.06874	0.125	111
993	148	345	1	40	G23	2.875	0.06874	0.125	195
994	148	345	2	40	G23	2.875	0.06874	0.125	53
995	148	345	1	40	G23	2.875	0.06874	0.125	162
996	148	345	2	40	G23	2.875	0.06874	0.125	114
997	148	345	2	40	G23	2.875	0.06874	0.125	100
1005	54	146	2	12	G23	2.5	0.0851736	0.125	585
1006	54	146	2	12	G23	2.5	0.0851736	0.125	414
1007	54	146	1	12	G23	2.5	0.0851736	0.125	469
1008	54	146	2	12	G23	2.5	0.0851736	0.125	368
1009	54	146	2	12	G23	2.5	0.0851736	0.125	280
1010	54	146	1	12	G23	2.5	0.0851736	0.125	360
1011	54	146	2	12	G23	2.5	0.0851736	0.125	394
1055	148	327	2	36	G23	3	0.0986122	0.1875	207
1056	148	327	2	36	G23	3	0.0986122	0.1875	203
1057	148	327	1	36	G23	3	0.0986122	0.1875	98
1060	148	327	2	36	G23	3	0.0986122	0.1875	217
1077	220	243	1	66	G3	3.5	0.0797002	0.1875	77
1078	220	243	1	66	G3	3.5	0.0797002	0.1875	75
1079	220	243	1	66	G3	3.5	0.0797002	0.1875	41
1080	220	243	1	66	G3	3.5	0.0797002	0.1875	56
1081	220	243	2	66	G3	3.5	0.0797002	0.1875	102
1082	220	243	2	66	G3	3.5	0.0797002	0.1875	77
1083	220	244	1	67	G3	3.5	0.0797002	0.1875	41
1084	220	244	2	67	G3	3.5	0.0797002	0.1875	81
1085	220	244	1	67	G3	3.5	0.0797002	0.1875	45
1086	220	244	1	67	G3	3.5	0.0797002	0.1875	34
1087	220	244	1	67	G3	3.5	0.0797002	0.1875	41
1255	54	94	1	11	G23	3	0.0645857	0.125	90
1256	54	94	1	11	G23	3	0.0645857	0.125	92
1257	54	94	1	11	G23	3	0.0645857	0.125	94
1258	54	94	2	11	G23	3	0.0645857	0.125	101
1259	54	94	2	11	G23	3	0.0645857	0.125	95
1260	148	308	1	34	G23	2.875	0.06874	0.125	181
1261	148	308	2	34	G23	2.875	0.06874	0.125	133
1262	148	308	2	34	G23	2.875	0.06874	0.125	192
1264	148	308	1	34	G23	2.875	0.06874	0.125	148
1265	148	308	1	34	G23	2.875	0.06874	0.125	73
1266	148	308	1	34	G23	2.875	0.06874	0.125	158
1306	148	343	2	39	G23	2.875	0.06874	0.125	69
1314	148	310	1	35	G23	2.875	0.06874	0.125	262
1315	148	310	2	35	G23	2.875	0.06874	0.125	180
1316	148	310	2	35	G23	2.875	0.06874	0.125	92
1317	148	310	2	35	G23	2.875	0.06874	0.125	109
1318	148	310	1	35	G23	2.875	0.06874	0.125	252
1319	148	310	1	35	G23	2.875	0.06874	0.125	67
1320	148	310	2	35	G23	2.875	0.06874	0.125	124
1321	148	310	1	35	G23	2.875	0.06874	0.125	90
1322	148	310	2	35	G23	2.875	0.06874	0.125	209
1323	148	310	2	35	G23	2.875	0.06874	0.125	112
1324	148	310	2	35	G23	2.875	0.06874	0.125	138
1325	148	343	1	39	G23	2.875	0.06874	0.125	148
1326	148	343	2	39	G23	2.875	0.06874	0.125	90
1327	148	343	1	39	G23	2.875	0.06874	0.125	192
1328	148	343	2	39	G23	2.875	0.06874	0.125	121
1329	148	343	1	39	G23	2.875	0.06874	0.125	80
1330	148	343	1	39	G23	2.875	0.06874	0.125	171
1331	148	343	2	39	G23	2.875	0.06874	0.125	59
1337	148	332	1	38	G23	3	0.0986122	0.1875	294
1338	148	332	1	38	G23	3	0.0986122	0.1875	99
1339	148	332	2	38	G23	3	0.0986122	0.1875	48
1340	148	332	1	38	G23	3	0.0986122	0.1875	104
1341	148	332	2	38	G23	3	0.0986122	0.1875	136
1342	148	332	2	38	G23	3	0.0986122	0.1875	88
1343	148	332	1	38	G23	3	0.0986122	0.1875	100
1344	148	332	2	38	G23	3	0.0986122	0.1875	80
1461	75	167	1	24	G23	2.5	0.0421132	0.0625	431
1467	75	167	1	24	G23	2.5	0.0421132	0.0625	272
1468	75	167	2	24	G23	2.5	0.0421132	0.0625	269
1469	75	167	1	24	G23	2.5	0.0421132	0.0625	368
1470	75	167	2	24	G23	2.5	0.0421132	0.0625	379
1471	75	167	2	24	G23	2.5	0.0421132	0.0625	213
1472	75	167	2	24	G23	2.5	0.0421132	0.0625	397
1473	75	167	2	24	G23	2.5	0.0421132	0.0625	335
1474	75	167	2	24	G23	2.5	0.0421132	0.0625	241
1475	75	167	2	24	G23	2.5	0.0421132	0.0625	470
1476	75	167	2	24	G23	2.5	0.0421132	0.0625	477
1578	486	477	1	71	G3	4	0.0789921	0.21875	85
1579	486	477	2	71	G3	4	0.0789921	0.21875	90
1580	486	477	1	71	G3	4	0.0789921	0.21875	93
1581	486	477	2	71	G3	4	0.0789921	0.21875	116
1582	486	477	2	71	G3	4	0.0789921	0.21875	60
1583	486	477	2	71	G3	4	0.0789921	0.21875	124
1584	486	477	2	71	G3	4	0.0789921	0.21875	148
1585	486	477	1	71	G3	4	0.0789921	0.21875	168
1586	486	477	2	71	G3	4	0.0789921	0.21875	92
1587	486	477	2	71	G3	4	0.0789921	0.21875	103
1588	486	477	1	71	G3	4	0.0789921	0.21875	58
1589	486	477	1	71	G3	4	0.0789921	0.21875	114
1674	54	94	2	11	G23	3	0.0645857	0.125	87
1799	168	167	1	49	G23	2.25	0.101317	0.125	322
1800	168	167	2	49	G23	2.25	0.101317	0.125	223
1801	168	167	1	49	G23	2.25	0.101317	0.125	408
1803	168	167	1	49	G23	2.25	0.101317	0.125	151
1804	168	167	2	49	G23	2.25	0.101317	0.125	447
1805	168	167	2	49	G23	2.25	0.101317	0.125	235
1806	168	167	2	49	G23	2.25	0.101317	0.125	233
1807	168	167	2	49	G23	2.25	0.101317	0.125	207
1808	168	167	2	49	G23	2.25	0.101317	0.125	211
1831	658	327	1	74	G3	4	0.0574265	0.140625	49
1837	658	327	2	74	G3	4	0.0574265	0.140625	15
1839	658	327	2	74	G3	4	0.0574265	0.140625	18
1842	658	327	2	74	G3	4	0.0574265	0.140625	36
1845	658	327	2	74	G3	4	0.0574265	0.140625	21
1855	658	308	2	73	G3	3.375	0.039581	0.09375	16
1856	658	308	2	73	G3	3.375	0.039581	0.09375	8
1857	658	308	1	73	G3	3.375	0.039581	0.09375	31
1858	658	308	1	73	G3	3.375	0.039581	0.09375	31
1859	658	308	1	73	G3	3.375	0.039581	0.09375	10
1871	751	474	2	75	G3	3.375	0.0546724	0.125	32
1872	751	474	1	75	G3	3.375	0.0546724	0.125	12
1873	751	474	2	75	G3	3.375	0.0546724	0.125	39
1874	751	474	1	75	G3	3.375	0.0546724	0.125	15
1875	751	474	1	75	G3	3.375	0.0546724	0.125	30
1876	751	474	2	75	G3	3.375	0.0546724	0.125	30
2032	54	94	2	11	G23	3	0.0645857	0.125	116
2033	54	94	2	11	G23	3	0.0645857	0.125	175
2034	54	94	2	11	G23	3	0.0645857	0.125	109
2035	54	94	2	11	G23	3	0.0645857	0.125	137
2040	54	94	1	11	G23	3	0.0645857	0.125	170
2041	54	94	1	11	G23	3	0.0645857	0.125	84
2733	75	167	2	24	G23	2.5	0.0421132	0.0625	443
2735	75	167	1	24	G23	2.5	0.0421132	0.0625	366
2736	75	167	2	24	G23	2.5	0.0421132	0.0625	294
2737	75	167	1	24	G23	2.5	0.0421132	0.0625	392
2738	75	167	2	24	G23	2.5	0.0421132	0.0625	386
2740	75	167	1	24	G23	2.5	0.0421132	0.0625	466
3069	148	327	2	36	G23	3	0.0986122	0.1875	193

## Sheet: Table S2
Supplementary Table S2: List of the 4,470 Linkage Blocks (LB) identified in the Gochu Asturcelta pig pedigree analyzed. The following information is given for each LB: porcine chromosome (SSC), position (in bp) of the start and end of the LB, total Length (in bp) of the LB, number of alleles (haplotypes) identified in the LB, and number of homozygous genotypes observed in the LB. Furthermore, the…
LB	SSC	Start position (bp)	End position (bp)	Length (bp)	Alleles	Homozygous	Rho hotspot	CNVR overlap	Mendelian errors	Selected
LB1	1	10204	97062	86858	2	241			18
LB2	1	101829	131812	29983	2	241			18
LB3	1	143479	199999	56520	2	241			18
LB4	1	205163	220872	15709	2	241			18
LB5	1	242431	271347	28916	2	241			18
LB6	1	280266	323866	43600	3	240			16
LB7	1	324368	333942	9574	2	241			18
LB8	1	335213	370816	35603	2	241			18
LB9	1	372388	389247	16859	2	241			18
LB10	1	390539	400644	10105	2	241			18
LB11	1	408640	437279	28639	4	240			17
LB12	1	447996	459135	11139	2	241			18
LB13	1	462842	493510	30668	3	239			19
LB14	1	496376	518894	22518	2	241			18
LB15	1	519790	528112	8322	4	240			16
LB16	1	530159	543357	13198	3	240			16
LB17	1	547191	548300	1109	3	239			18
LB18	1	557299	590387	33088	2	241			18
LB19	1	590478	603277	12799	3	240			16
LB20	1	611074	631758	20684	4	239			17
LB21	1	632758	640603	7845	2	241			18
LB22	1	661889	718767	56878	2	241			18
LB23	1	726482	737430	10948	2	241			18
LB24	1	744678	760246	15568	2	241			18
LB25	1	765253	775517	10264	4	238			18
LB26	1	779798	829443	49645	2	241			18
LB27	1	830541	838772	8231	2	241			18
LB28	1	843193	856821	13628	3	240			16
LB29	1	863088	876382	13294	3	238			18
LB30	1	887856	946449	58593	2	241			18
LB31	1	956233	967260	11027	3	240			17
LB32	1	979140	989159	10019	2	241			18
LB33	1	992686	1005658	12972	3	240			16
LB34	1	1006131	1013403	7272	2	241			18
LB35	1	1020025	1030311	10286	2	241			18
LB36	1	1036200	1050290	14090	2	241			18
LB37	1	1055978	1067824	11846	2	241			18
LB38	1	1076497	1096741	20244	2	241			18
LB39	1	1100677	1106863	6186	2	241			18
LB40	1	1108552	1128386	19834	2	241			18
LB41	1	1135050	1143403	8353	2	241			18
LB42	1	1145081	1149674	4593	2	241			18
LB43	1	1152158	1161184	9026	3	240			16
LB44	1	1162034	1177531	15497	2	241			18
LB45	1	1180373	1189159	8786	3	240			16
LB46	1	1189278	1218101	28823	3	237			19
LB47	1	1226740	1234576	7836	3	240			16
LB48	1	1236819	1252256	15437	2	241			18
LB49	1	1253052	1258268	5216	2	241			18
LB50	1	1261563	1280459	18896	3	240			16
LB51	1	1334348	1337702	3354	3	217			2
LB52	1	1345551	1356126	10575	2	219
LB53	1	1357904	1375945	18041	4	214			6
LB54	1	1390699	1402587	11888	2	219		CNVR1
LB55	1	1407183	1410997	3814	2	219		CNVR1
LB56	1	1412979	1432066	19087	2	219		CNVR1
LB57	1	1439624	1466102	26478	3	218		CNVR1	2
LB58	1	1467639	1478166	10527	2	219		CNVR1
LB59	1	1483384	1489104	5720	3	218		CNVR1	1
LB60	1	1493192	1524188	30996	2	219		CNVR1
LB61	1	1533825	1541053	7228	2	219		CNVR1
LB62	1	1543985	1560078	16093	2	219		CNVR1
LB63	1	1564889	1577776	12887	2	219		CNVR1
LB64	1	1585324	1615284	29960	2	219		CNVR1
LB65	1	1618487	1636052	17565	4	216		CNVR1	4
LB66	1	1638138	1666523	28385	2	219		CNVR1
LB67	1	1744064	1755419	11355	2	219
LB68	1	1758152	1782612	24460	3	218			1
LB69	1	1790828	1825349	34521	4	217			2
LB70	1	1833059	1867085	34026	3	218			1
LB71	1	1869413	1876526	7113	2	219
LB72	1	1880197	1896106	15909	2	219
LB73	1	1899881	1906290	6409	3	218			2
LB74	1	1927520	1936025	8505	2	218
LB75	1	1942478	1951176	8698	2	218
LB76	1	1991610	2000553	8943	2	218
LB77	1	2017592	2047096	29504	2	218
LB78	1	2074857	2085946	11089	2	218
LB79	1	2088951	2098999	10048	2	218
LB80	1	2101895	2110587	8692	2	218
LB81	1	2112377	2117308	4931	2	218
LB82	1	2119271	2133272	14001	4	216			3
LB83	1	2134717	2139822	5105	2	219
LB84	1	2152060	2166959	14899	2	219
LB85	1	2340164	2383908	43744	2	218
LB86	1	2386020	2419628	33608	2	218
LB87	1	2423765	2438784	15019	2	218
LB88	1	2443530	2454580	11050	2	218
LB89	1	2458236	2465469	7233	3	217			2
LB90	1	2471403	2480372	8969	2	218
LB91	1	2484065	2494990	10925	3	218			1
LB92	1	2496800	2503768	6968	2	219
LB93	1	2505869	2518541	12672	2	219
LB94	1	2522520	2526399	3879	2	219
LB95	1	2528508	2539984	11476	3	218			1
LB96	1	2542549	2549569	7020	2	219
LB97	1	2614461	2619487	5026	2	219
LB98	1	2634385	2651907	17522	2	219
LB99	1	2669355	2691027	21672	2	219
LB100	1	2697567	2707760	10193	2	219
LB101	1	2707933	2716033	8100	2	219
LB102	1	2719245	2754517	35272	2	219
LB103	1	2772253	2799625	27372	4	218			2
LB104	1	2823211	2834209	10998	3	218			2
LB105	1	2842588	2851091	8503	2	219
LB106	1	2851916	2858579	6663	2	219
LB107	1	2863424	2878530	15106	3	218			1
LB108	1	2879692	2910474	30782	3	218			1
LB109	1	2911311	2931588	20277	2	218
LB110	1	2933186	2945015	11829	3	217			1
LB111	1	2947582	2981938	34356	3	217			2
LB112	1	2998071	3025572	27501	3	216			2
LB113	1	3038324	3057625	19301	2	218
LB114	1	3070257	3125249	54992	4	214			4
LB115	1	3137516	3155910	18394	3	216			3
LB116	1	3187434	3210579	23145	2	218
LB117	1	3215033	3233548	18515	3	217			1
LB118	1	3241115	3295230	54115	2	218
LB119	1	3298768	3310395	11627	3	217			1
LB120	1	3322814	3339600	16786	2	218
LB121	1	3343403	3357589	14186	2	218
LB122	1	3374739	3391338	16599	2	218
LB123	1	3400335	3412995	12660	2	218
LB124	1	3417240	3429993	12753	3	217			2
LB125	1	3445180	3458321	13141	2	218
LB126	1	3484711	3492924	8213	3	217			1
LB127	1	3493399	3509656	16257	2	218
LB128	1	3514098	3536456	22358	3	217			1
LB129	1	3537913	3542611	4698	2	218
LB130	1	3544535	3558699	14164	2	218
LB131	1	3562346	3572550	10204	2	218
LB132	1	3576504	3606074	29570	3	216			3
LB133	1	3621815	3635349	13534	2	218
LB134	1	3650690	3684555	33865	3	216			3
LB135	1	3691442	3736513	45071	2	218
LB136	1	3755920	3784036	28116	2	218
LB137	1	3794729	3828352	33623	2	218
LB138	1	3829806	3842927	13121	2	218
LB139	1	3848825	3859435	10610	4	215			3
LB140	1	3862889	3871350	8461	2	218
LB141	1	3876212	3889513	13301	2	218
LB142	1	3893095	3924625	31530	2	218
LB143	1	3924868	3939062	14194	2	218
LB144	1	4006464	4017950	11486	2	218
LB145	1	4039758	4057718	17960	2	218
LB146	1	4163736	4168403	4667	3	217			1
LB147	1	4170690	4180543	9853	2	218
LB148	1	4185150	4216672	31522	3	217			1
LB149	1	4217568	4251960	34392	2	218
LB150	1	4283617	4340149	56532	3	216			1
LB151	1	4376571	4382636	6065	2	217
LB152	1	4405817	4427896	22079	2	217
LB153	1	4467696	4478224	10528	2	218
LB154	1	4479571	4517969	38398	2	218
LB155	1	4522657	4527589	4932	3	212			9
LB156	1	4538447	4556090	17643	2	218
LB157	1	4566145	4574155	8010	2	218
LB158	1	4595446	4603862	8416	2	218
LB159	1	4607428	4623460	16032	2	218
LB160	1	4632831	4647062	14231	2	218
LB161	1	4673275	4694285	21010	5	214			4
LB162	1	4697285	4742012	44727	3	216			2
LB163	1	4757334	4775818	18484	2	218
LB164	1	4778747	4801629	22882	2	218
LB165	1	4808850	4824158	15308	2	218
LB166	1	4826486	4852734	26248	2	218
LB167	1	4854926	4862530	7604	3	217			1
LB168	1	4866779	4879121	12342	3	217			1
LB169	1	4889419	4894865	5446	2	218
LB170	1	4902235	4922474	20239	2	218
LB171	1	4924839	4943428	18589	2	218
LB172	1	4947842	4955077	7235	2	218
LB173	1	4956041	4966573	10532	3	216			3
LB174	1	4969298	4974022	4724	2	218
LB175	1	4975964	4988641	12677	2	218
LB176	1	4992802	5015310	22508	2	218
LB177	1	5118388	5459530	341142	16	115			17
LB178	1	5463712	5863591	399879	9	118			13
LB179	1	5866407	6265897	399490	9	124			9
LB180	1	6286088	6371990	85902	6	120			13
LB181	1	6373667	6773472	399805	16	115			22
LB182	1	6774525	6783956	9431	2	212			2
LB183	1	6823779	7219527	395748	13	117			14
LB184	1	7271208	7453316	182108	10	121		CNVR2	10
LB185	1	7519776	7919638	399862	18	133			17
LB186	1	7929559	8053811	124252	5	140			6
LB187	1	8064524	8301927	237403	11	105			11
LB188	1	8312943	8345730	32787	4	146			1
LB189	1	8353391	8748819	395428	9	145			7
LB190	1	8759619	8992942	233323	6	143			7
LB191	1	9068049	9218938	150889	8	144			8
LB192	1	9221282	9621097	399815	11	144			11
LB193	1	9642001	9655598	13597	2	297			30
LB194	1	9656400	9678708	22308	2	297			30
LB195	1	9688556	9725288	36732	2	297			30
LB196	1	9735147	9851059	115912	5	145			2
LB197	1	9858737	10258702	399965	13	128			15
LB198	1	10265245	10611101	345856	7	118			25
LB199	1	10679273	11077357	398084	11	138			9
LB200	1	11323793	11684450	360657	7	142			5
LB201	1	11750626	11785233	34607	4	275			2
LB202	1	11847614	11860132	12518	2	278
LB203	1	11874479	12272098	397619	10	135			8
LB204	1	12389746	12394475	4729	2	277
LB205	1	26150155	26379341	229186	8	180			15
LB206	1	27251841	27418630	166789	3	148			45
LB207	1	27867337	27921864	54527	6	192			13
LB208	1	27962208	27987811	25603	5	191			9
LB209	1	28037580	28287382	249802	13	105			19
LB210	1	28314182	28326740	12558	3	193			10
LB211	1	28379889	28595926	216037	15	184			24
LB212	1	28670686	28701521	30835	7	113			20
LB213	1	29120483	29200075	79592	5	107			10
LB214	1	31076373	31140071	63698	7	98			21
LB215	1	31229763	31306198	76435	7	168			36
LB216	1	33198260	33209205	10945	3	194			26
LB217	1	33238692	33249640	10948	2	231			38
LB218	1	33394523	33403660	9137	2	195			33
LB219	1	33430916	33445192	14276	3	194			35
LB220	1	33468924	33473479	4555	2	195			33
LB221	1	33545395	33557377	11982	3	194			17
LB222	1	33643347	33653227	9880	4	193			27
LB223	1	33689455	33714839	25384	3	221			48
LB224	1	33746133	33774943	28810	2	195			33
LB225	1	33808267	33838907	30640	6	178			39
LB226	1	33885401	33888264	2863	2	195			33
LB227	1	34410457	34419313	8856	2	190			22
LB228	1	35051805	35064181	12376	4	228			45
LB229	1	35092884	35109817	16933	2	231			42
LB230	1	35244841	35254303	9462	2	190			22
LB231	1	35258829	35281270	22441	2	190			22
LB232	1	35288109	35306958	18849	2	190			22
LB233	1	35314197	35328089	13892	2	190			22
LB234	1	37652346	37661280	8934	2	231			42
LB235	1	39288550	39301532	12982	3	190			23
LB236	1	39348146	39356028	7882	2	282			37
LB237	1	39892655	39900990	8335	2	282			37
LB238	1	39913656	39921340	7684	2	282			37
LB239	1	40527578	40542478	14900	2	282			37
LB240	1	40544875	40550532	5657	3	281			24
LB241	1	40765804	40772780	6976	3	221			36
LB242	1	41176230	41185457	9227	2	282			37
LB243	1	41218388	41229634	11246	2	282			37
LB244	1	41493029	41499271	6242	2	228			32
LB245	1	42747999	42756129	8130	3	281			24
LB246	1	44809803	44819521	9718	3	222			32
LB247	1	44831162	44838264	7102	2	223			31
LB248	1	45904001	45910419	6418	2	236			15
LB249	1	46167740	46168909	1169	3	235			16
LB250	1	50374052	50397891	23839	4	224			34
LB251	1	50675179	50683918	8739	3	226			33
LB252	1	51806494	51818265	11771	4	225			34
LB253	1	52018598	52025432	6834	2	226			32
LB254	1	52071331	52075700	4369	2	226			32
LB255	1	52656982	52664940	7958	3	225			33
LB256	1	52957763	52962161	4398	2	226			32
LB257	1	53108417	53116253	7836	3	225			33
LB258	1	53172555	53185153	12598	2	226			32
LB259	1	54202090	54217676	15586	2	283			28
LB260	1	54295349	54312888	17539	2	283			28
LB261	1	54338227	54344663	6436	2	283			28
LB262	1	54372368	54377486	5118	3	282			22
LB263	1	54535048	54545282	10234	2	283			28
LB264	1	54620500	54632093	11593	2	283			28
LB265	1	54688242	54698952	10710	2	283			28
LB266	1	54826797	54848139	21342	2	283			28
LB267	1	54954056	54966080	12024	2	284			28
LB268	1	55025021	55035873	10852	2	284			28
LB269	1	55083114	55090774	7660	3	185			35
LB270	1	55106098	55118738	12640	3	185			35
LB271	1	55171617	55181321	9704	3	283			30
LB272	1	55213985	55218988	5003	3	185			35
LB273	1	55332930	55344141	11211	2	284			28
LB274	1	55410100	55422121	12021	2	284			28
LB275	1	55423638	55440007	16369	2	284			28
LB276	1	55441610	55447386	5776	3	282			23
LB277	1	55455079	55470219	15140	4	281			25
LB278	1	55471685	55479618	7933	2	284			28
LB279	1	55483595	55508810	25215	3	277			30
LB280	1	55532225	55550351	18126	2	284			28
LB281	1	55574965	55580013	5048	2	284			28
LB282	1	55609491	55622374	12883	2	284			28
LB283	1	55645958	55660908	14950	4	184			37
LB284	1	55669953	55683681	13728	4	185			38
LB285	1	55691012	55701654	10642	3	185			35
LB286	1	55715978	55721342	5364	2	284			28
LB287	1	55738309	55745415	7106	2	284			28
LB288	1	55750629	55762238	11609	2	284			28
LB289	1	55848290	55859116	10826	2	284			28
LB290	1	55879614	55887301	7687	2	284			28
LB291	1	55977456	55982661	5205	2	284			28
LB292	1	56070984	56075702	4718	2	284			28
LB293	1	56091716	56107185	15469	3	283			22
LB294	1	56120039	56128084	8045	2	284			28
LB295	1	56227608	56232077	4469	3	283			22
LB296	1	56237629	56246102	8473	2	284			28
LB297	1	56282062	56296412	14350	2	284			28
LB298	1	56319891	56333625	13734	2	284			28
LB299	1	56336175	56345844	9669	2	284			28
LB300	1	56347320	56356124	8804	2	284			28
LB301	1	56360206	56374284	14078	2	284			28
LB302	1	56457424	56467392	9968	2	284			28
LB303	1	56474093	56480957	6864	2	284			28
LB304	1	56505502	56509998	4496	3	283			29
LB305	1	56592745	56597728	4983	2	284			28
LB306	1	56626917	56643023	16106	2	284			28
LB307	1	56652647	56653524	877	2	227			31
LB308	1	56669197	56683404	14207	2	284			28
LB309	1	56852392	56880485	28093	2	282			28
LB310	1	56889990	56906796	16806	2	282			28
LB311	1	56917257	56925724	8467	3	281			22
LB312	1	57028478	57038429	9951	2	282			28
LB313	1	57043516	57051257	7741	2	282			28
LB314	1	57132547	57141037	8490	3	281			22
LB315	1	57178273	57186688	8415	4	279			25
LB316	1	57236397	57246947	10550	3	281			23
LB317	1	57253240	57266031	12791	2	282			28
LB318	1	57406778	57445590	38812	3	185			46
LB319	1	57474847	57481423	6576	2	283			28
LB320	1	57551745	57559430	7685	3	282			23
LB321	1	57567775	57588093	20318	2	283			28
LB322	1	57590642	57595832	5190	2	283			28
LB323	1	57793796	57804154	10358	2	283			28
LB324	1	57806151	57817277	11126	2	283			28
LB325	1	57823733	57839444	15711	3	281			24
LB326	1	57925839	57935487	9648	2	283			28
LB327	1	57980745	57994886	14141	2	283			28
LB328	1	58098383	58108744	10361	2	283			28
LB329	1	58134989	58144735	9746	2	283			28
LB330	1	58149386	58162732	13346	3	282			23
LB331	1	58197740	58211392	13652	3	185			46
LB332	1	58277678	58284524	6846	2	283			28
LB333	1	58319637	58324728	5091	2	283			28
LB334	1	58596608	58611902	15294	2	284			28
LB335	1	58752553	58767401	14848	2	284			28
LB336	1	58798345	58812236	13891	3	186			46
LB337	1	58830298	58837409	7111	3	283			22
LB338	1	58838428	58851252	12824	2	284			28
LB339	1	58853346	58858388	5042	2	284			28
LB340	1	59002370	59008806	6436	2	284			28
LB341	1	59162922	59168315	5393	2	284			28
LB342	1	59246527	59255323	8796	2	284			28
LB343	1	59318739	59327875	9136	4	282			24
LB344	1	59330109	59343978	13869	3	283			22
LB345	1	59350344	59372077	21733	2	284			28
LB346	1	59376660	59382229	5569	2	284			28
LB347	1	59494635	59505081	10446	2	284			28
LB348	1	59506596	59518669	12073	2	284			28
LB349	1	59553245	59567172	13927	2	284			28
LB350	1	59590684	59604438	13754	2	284			28
LB351	1	59685816	59696428	10612	2	284			28
LB352	1	59726888	59737873	10985	2	284			28
LB353	1	59896721	59906813	10092	3	282			23
LB354	1	60020306	60029103	8797	2	284			28
LB355	1	60041008	60050003	8995	2	284			28
LB356	1	60055802	60056917	1115	2	284			28
LB357	1	60194391	60199829	5438	2	284			28
LB358	1	60388521	60394630	6109	3	283			22
LB359	1	60423298	60428690	5392	3	283			22
LB360	1	60550557	60583650	33093	3	186			46
LB361	1	60623258	60633111	9853	2	284			28
LB362	1	61012350	61028332	15982	2	284			28
LB363	1	61690263	61699465	9202	2	284			28
LB364	1	61801008	61816857	15849	2	284			28
LB365	1	63041964	63057527	15563	3	280			26
LB366	1	63068009	63091161	23152	2	284			28
LB367	1	63092183	63104570	12387	2	284			28
LB368	1	63112184	63122756	10572	3	183			35
LB369	1	63124122	63136579	12457	2	284			28
LB370	1	63144544	63156236	11692	4	185			35
LB371	1	63168707	63181360	12653	3	186			46
LB372	1	65708295	65751019	42724	2	284			28
LB373	1	65755011	65759072	4061	2	284			28
LB374	1	65761537	65772947	11410	3	282			23
LB375	1	65777472	65796820	19348	2	284			28
LB376	1	65800548	65809869	9321	2	284			28
LB377	1	65811716	65816310	4594	2	284			28
LB378	1	66135167	66145987	10820	2	284			28
LB379	1	66152672	66162636	9964	3	280			26
LB380	1	66166114	66174235	8121	2	284			28
LB381	1	66390681	66404596	13915	2	283			28
LB382	1	67064559	67069216	4657	2	242
LB383	1	67746139	67758854	12715	3	243			1
LB384	1	67807361	67811583	4222	2	244
LB385	1	69353893	69361732	7839	3	242			1
LB386	1	70968715	70973735	5020	2	242
LB387	1	71058782	71063328	4546	2	242
LB388	1	71117736	71124283	6547	3	241			1
LB389	1	71130648	71137398	6750	2	242
LB390	1	71313659	71317391	3732	2	242
LB391	1	72394119	72410572	16453	3	244			1
LB392	1	72411184	72428453	17269	4	242			4
LB393	1	72434215	72441126	6911	2	245
LB394	1	72449438	72473571	24133	3	243			2
LB395	1	72476679	72506004	29325	2	245
LB396	1	72960619	72970647	10028	2	245
LB397	1	75974595	75983308	8713	2	245
LB398	1	76272076	76301602	29526	3	244			1
LB399	1	76377370	76397222	19852	2	245
LB400	1	76630486	76767466	136980	6	187			5
LB401	1	77151591	77487354	335763	15	178			19
LB402	1	77565716	77579260	13544	2	242
LB403	1	77598173	77614653	16480	2	242
LB404	1	77626300	77674927	48627	2	242
LB405	1	77750030	77767172	17142	2	242
LB406	1	77780001	77805965	25964	2	242
LB407	1	77808288	77815092	6804	2	242
LB408	1	77868269	77875755	7486	2	242
LB409	1	77876748	77882821	6073	2	242
LB410	1	77931721	77941711	9990	2	242
LB411	1	78064452	78087631	23179	2	242
LB412	1	78347553	78356649	9096	2	242
LB413	1	78389161	78403229	14068	2	242
LB414	1	78440229	78445367	5138	2	242
LB415	1	78472545	78490548	18003	2	242
LB416	1	78596931	78654087	57156	6	105			24
LB417	1	78710751	78721688	10937	2	243
LB418	1	78795165	78804761	9596	2	243
LB419	1	78813929	78833643	19714	2	243
LB420	1	78835163	78844743	9580	2	243
LB421	1	78880067	78895595	15528	2	243
LB422	1	79209233	79220771	11538	3	239			4
LB423	1	79271665	79280176	8511	4	232			13
LB424	1	79729133	79733824	4691	2	243
LB425	1	79948784	79961854	13070	2	243
LB426	1	79998526	80010677	12151	5	234			9
LB427	1	80186590	80197968	11378	2	243
LB428	1	80224111	80251985	27874	2	243
LB429	1	80772877	80809700	36823	4	241			3
LB430	1	81170799	81199135	28336	2	243
LB431	1	81435142	81450583	15441	3	240			3
LB432	1	81467873	81478983	11110	3	174			46
LB433	1	81711169	81723496	12327	2	243
LB434	1	81790755	81807679	16924	3	186			25
LB435	1	82046847	82054087	7240	2	243
LB436	1	82915584	82925935	10351	2	243
LB437	1	83676323	83680783	4460	3	240			3
LB438	1	83682314	83691071	8757	2	243
LB439	1	83695627	83711056	15429	3	186			25
LB440	1	83712120	83750557	38437	2	243
LB441	1	83772818	83779252	6434	2	243
LB442	1	83788290	83798475	10185	3	242			1
LB443	1	88295398	88322087	26689	2	243
LB444	1	88546137	88554128	7991	2	243
LB445	1	88737848	88748738	10890	2	243
LB446	1	88750097	88809281	59184	2	243
LB447	1	88814388	88846385	31997	2	243
LB448	1	88849499	88870216	20717	4	241			2
LB449	1	88872156	88879939	7783	3	242			1
LB450	1	88884172	88904119	19947	3	241			3
LB451	1	88905676	88913989	8313	3	242			1
LB452	1	88958112	88975913	17801	2	243
LB453	1	88983892	88999613	15721	4	239			4
LB454	1	89021026	89094934	73908	4	239			4
LB455	1	89100247	89119433	19186	3	242			1
LB456	1	89138680	89177948	39268	2	243
LB457	1	89299915	89316247	16332	2	243
LB458	1	89321624	89332769	11145	2	243
LB459	1	89335932	89342230	6298	2	243
LB460	1	89345025	89357967	12942	2	243
LB461	1	89359667	89378349	18682	5	238			5
LB462	1	89385357	89399306	13949	4	241			3
LB463	1	89401146	89406969	5823	2	243
LB464	1	89409131	89421011	11880	4	241			2
LB465	1	89424732	89436227	11495	2	243
LB466	1	89436503	89450467	13964	2	243
LB467	1	89455013	89461065	6052	2	243
LB468	1	89464012	89486090	22078	2	243
LB469	1	89494045	89509937	15892	3	242			1
LB470	1	89514245	89516377	2132	3	242			1
LB471	1	89518457	89529921	11464	2	243
LB472	1	89537997	89549147	11150	3	243			2
LB473	1	89549941	89558192	8251	3	242			1
LB474	1	89561611	89563893	2282	2	243
LB475	1	89615507	89632228	16721	2	243
LB476	1	89639985	89657127	17142	3	242			1
LB477	1	89660022	89675199	15177	2	243
LB478	1	89677963	89693176	15213	2	243
LB479	1	89701594	89724014	22420	3	242			1
LB480	1	89743097	89768475	25378	2	243
LB481	1	89865899	89872259	6360	3	186			25
LB482	1	89899062	89912864	13802	3	242			1
LB483	1	89913390	89925556	12166	2	243
LB484	1	89935670	89939756	4086	2	243
LB485	1	89942385	89958481	16096	2	243
LB486	1	89964989	89971537	6548	2	243
LB487	1	89972471	89991391	18920	2	243
LB488	1	90004012	90016075	12063	2	243
LB489	1	90017417	90026951	9534	3	186			25
LB490	1	90084131	90096772	12641	3	242			1
LB491	1	90107719	90114145	6426	2	243
LB492	1	90126346	90135452	9106	2	243
LB493	1	90144934	90158147	13213	2	243
LB494	1	90160461	90177301	16840	4	185			19
LB495	1	90195988	90212082	16094	3	186			25
LB496	1	90213962	90222975	9013	2	243
LB497	1	90231418	90251598	20180	4	185			19
LB498	1	90265110	90279170	14060	4	241			2
LB499	1	90281193	90286477	5284	2	243
LB500	1	90291658	90296141	4483	2	243
LB501	1	90301543	90315078	13535	3	242			1
LB502	1	90324922	90343294	18372	4	239			4
LB503	1	90373604	90398327	24723	3	186			25
LB504	1	90407123	90428875	21752	2	243
LB505	1	90434419	90476961	42542	2	243
LB506	1	90783091	90789011	5920	2	243
LB507	1	90794095	90802998	8903	3	242			1
LB508	1	90807564	90822367	14803	4	240			4
LB509	1	90825123	90836685	11562	2	243
LB510	1	90846440	90858083	11643	2	243
LB511	1	90930353	90940639	10286	2	243
LB512	1	90943577	90959433	15856	3	241			3
LB513	1	90963938	90977328	13390	2	243
LB514	1	90979744	90999222	19478	2	243
LB515	1	91001283	91005035	3752	2	243
LB516	1	91008855	91022719	13864	2	243
LB517	1	91029219	91038898	9679	2	243
LB518	1	91042581	91058975	16394	4	239			4
LB519	1	91060765	91069484	8719	3	239			5
LB520	1	91072254	91083976	11722	2	243
LB521	1	91096975	91107905	10930	4	241			2
LB522	1	91115357	91135099	19742	3	242			1
LB523	1	91143855	91156348	12493	2	243
LB524	1	91163345	91192617	29272	2	243
LB525	1	91202233	91219109	16876	3	242			1
LB526	1	91221125	91232514	11389	2	243
LB527	1	91244321	91250317	5996	3	174			46
LB528	1	91334950	91339789	4839	3	174			46
LB529	1	91370199	91375634	5435	3	174			46
LB530	1	91567654	91587769	20115	3	241			2
LB531	1	91798659	91842620	43961	3	240			4
LB532	1	91861449	91952730	91281	2	243
LB533	1	91990612	92024557	33945	3	242			1
LB534	1	92053105	92079413	26308	2	243
LB535	1	92082300	92097879	15579	3	242			2
LB536	1	92103303	92112126	8823	3	242			1
LB537	1	92115336	92130053	14717	3	242			1
LB538	1	92162709	92175553	12844	2	243
LB539	1	92181293	92202810	21517	2	243
LB540	1	92213305	92239723	26418	3	243			1
LB541	1	97926830	97934013	7183	2	239			25
LB542	1	100271143	100670672	399529	7	131			56
LB543	1	102290214	102329006	38792	3	193			30
LB544	1	102383084	102515621	132537	8	151			54
LB545	1	102580805	102634101	53296	6	153			49
LB546	1	102664183	103000738	336555	10	184			17
LB547	1	104883826	105007250	123424	4	151			17
LB548	1	105230923	105610407	379484	9	129			47
LB549	1	105614331	105844005	229674	10	184			32
LB550	1	106453641	106785207	331566	11	129			35
LB551	1	108010423	108084570	74147	8	147			44
LB552	1	108659611	108773247	113636	9	146			47
LB553	1	114376770	114449371	72601	4	150			63
LB554	1	116566878	116576215	9337	3	220			32
LB555	1	116600877	116614515	13638	2	221			31
LB556	1	116617477	116627435	9958	3	220			32
LB557	1	116632050	116636992	4942	2	221			31
LB558	1	116664842	116675571	10729	2	221			31
LB559	1	116678934	116689941	11007	2	221			31
LB560	1	116697906	116714268	16362	2	221			31
LB561	1	116715803	116725664	9861	2	221			31
LB562	1	116731691	116743345	11654	2	221			31
LB563	1	116748710	116757632	8922	3	220			32
LB564	1	116760747	116775560	14813	2	221			31
LB565	1	116864921	116875942	11021	2	221			31
LB566	1	116919164	116942385	23221	3	220			32
LB567	1	131614435	131651552	37117	2	231			26
LB568	1	131653222	131679977	26755	2	231			26
LB569	1	136572843	136589152	16309	2	231			26
LB570	1	138904018	138908702	4684	2	228			30
LB571	1	146711140	146715914	4774	2	227			31
LB572	1	148812937	148829583	16646	2	257
LB573	1	149781367	149791382	10015	2	253
LB574	1	149992947	150136405	143458	6	213			23
LB575	1	150152770	150172141	19371	3	253			3
LB576	1	150981210	151136211	155001	7	211			20
LB577	1	152971051	152991243	20192	3	254			1
LB578	1	155167570	155217258	49688	2	257
LB579	1	155222337	155246213	23876	3	256			1
LB580	1	155260188	155271993	11805	3	254			4
LB581	1	155277341	155329494	52153	3	255			2
LB582	1	155345740	155371911	26171	3	256			2
LB583	1	155383073	155396523	13450	3	256			1
LB584	1	155400637	155417163	16526	2	257
LB585	1	155427356	155444146	16790	6	254			5
LB586	1	155448272	155455455	7183	3	256			1
LB587	1	155457364	155470532	13168	3	256			1
LB588	1	155471048	155507638	36590	2	257
LB589	1	155516054	155528472	12418	3	257			1
LB590	1	155532571	155574007	41436	2	257
LB591	1	158000129	158025359	25230	2	256			18
LB592	1	158180733	158224373	43640	2	256			18
LB593	1	158231909	158250706	18797	3	251			23
LB594	1	158255537	158286901	31364	3	255			19
LB595	1	158289817	158294882	5065	2	256			18
LB596	1	158662687	158678826	16139	4	205			22
LB597	1	161837876	161842705	4829	3	256			19
LB598	1	162149811	162170792	20981	3	256			19
LB599	1	162171965	162180321	8356	2	257			18
LB600	1	162182905	162191854	8949	3	255			20
LB601	1	162192627	162200126	7499	2	257			18
LB602	1	162942747	163003130	60383	6	169			13
LB603	1	164840611	164861850	21239	2	234			19
LB604	1	168349486	168434691	85205	6	124			20
LB605	1	172103814	172242745	138931	8	178			11
LB606	1	178435649	178833141	397492	11	112			32
LB607	1	178839089	178994918	155829	8	115			36
LB608	1	179515295	179592425	77130	2	236
LB609	1	179726758	179770674	43916	6	116			29
LB610	1	181078660	181191662	113002	6	155			21
LB611	1	181411498	181421388	9890	3	218			17
LB612	1	182076885	182265955	189070	7	89			18
LB613	1	182917952	182932695	14743	2	206			16
LB614	1	184110601	184369866	259265	7	175			22
LB615	1	184371527	184771507	399980	18	176			37
LB616	1	184779531	185037654	258123	9	188			15
LB617	1	185657739	185673420	15681	2	205			16
LB618	1	187254328	187652879	398551	11	170			28
LB619	1	187658972	187702807	43835	4	181			18
LB620	1	189122910	189166258	43348	3	198			18
LB621	1	191481723	191524996	43273	3	170			14
LB622	1	191856648	191911227	54579	4	165			16
LB623	1	202762089	202795316	33227	4	203			25
LB624	1	219704485	219728971	24486	3	167			15
LB625	1	221203026	221223086	20060	4	161			17
LB626	1	221651007	221938293	287286	4	172			23
LB627	1	222250609	222325480	74871	4	164			1
LB628	1	222437012	222477144	40132	4	254			6
LB629	1	222595698	222612843	17145	4	204			7
LB630	1	223496959	223504106	7147	2	263
LB631	1	251956259	251970111	13852	3	175			42
LB632	1	260334051	260337956	3905	3	211			2
LB633	1	260968543	260986156	17613	3	172			2
LB634	1	261287450	261297511	10061	2	211
LB635	1	265836097	266219811	383714	8	169			26
LB636	1	268753679	268985154	231475	8	149		CNVR25	6
LB637	1	269064105	269071098	6993	2	221		CNVR25	16
LB638	1	270882318	270899968	17650	3	228			1
LB639	1	271192849	271273723	80874	6	166		CNVR26	8
LB640	1	271504364	271660142	155778	9	171		CNVR26	15
LB641	1	273299616	273345525	45909	10	116		CNVR27	8
LB642	2	490322	497265	6943	2	252		CNVR28	19
LB643	2	2623174	2630095	6921	2	228
LB644	2	2755122	2765252	10130	2	210			7
LB645	2	2770381	3170363	399982	21	138		CNVR30	50
LB646	2	3171181	3191389	20208	3	231			5
LB647	2	3713570	3794256	80686	9	123		CNVR31	11
LB648	2	3861906	3875827	13921	2	229		CNVR31
LB649	2	3879729	3898631	18902	3	229		CNVR31	1
LB650	2	3941111	3946741	5630	2	220		CNVR31
LB651	2	3981690	3985548	3858	4	165		CNVR31	4
LB652	2	3987150	4021728	34578	2	230		CNVR31
LB653	2	4067805	4074527	6722	2	219		CNVR31
LB654	2	4081141	4095966	14825	2	219		CNVR31
LB655	2	4240335	4511233	270898	9	160		CNVR31	32
LB656	2	4892669	4965241	72572	5	178		CNVR32	26
LB657	2	5059013	5458812	399799	7	259		CNVR32	46
LB658	2	5472803	5477855	5052	2	356		CNVR32	9
LB659	2	5521983	5644287	122304	5	162		CNVR32	21
LB660	2	5772450	5790772	18322	2	355		CNVR32	9
LB661	2	5969931	6000720	30789	4	165		CNVR32	30
LB662	2	6232390	6247249	14859	2	223		CNVR32	3
LB663	2	7054970	7163459	108489	5	196		CNVR32	28
LB664	2	7921760	8008040	86280	5	169		CNVR33	27
LB665	2	8042481	8071171	28690	5	194		CNVR33	22
LB666	2	8240685	8317372	76687	9	167		CNVR33	28
LB667	2	8361362	8399616	38254	2	271			3
LB668	2	8455873	8494981	39108	2	229			11
LB669	2	9072605	9076979	4374	2	255		CNVR34	3
LB670	2	9306112	9415153	109041	4	223		CNVR34	8
LB671	2	9805931	9957980	152049	9	161			41
LB672	2	9960639	9965882	5243	2	256
LB673	2	9967903	9984818	16915	3	189			33
LB674	2	10077680	10245103	167423	5	187			35
LB675	2	10465612	10480550	14938	2	255
LB676	2	10482400	10520808	38408	3	223			10
LB677	2	10576525	10742063	165538	9	159			13
LB678	2	10767635	10809636	42001	2	220			13
LB679	2	10820686	11220370	399684	13	199			29
LB680	2	11221781	11313341	91560	7	159			35
LB681	2	11316317	11716316	399999	8	146			23
LB682	2	11718740	12007796	289056	12	152			33
LB683	2	12179661	12209409	29748	8	157			25
LB684	2	12214348	12604758	390410	8	157			25
LB685	2	12634918	13033517	398599	14	145	1		27
LB686	2	13129051	13334072	205021	6	150	1	CNVR36	25
LB687	2	13339044	13361168	22124	5	169	1		8
LB688	2	13433793	13695854	262061	10	143	1	CNVR37	27
LB689	2	13875223	13902112	26889	3	199	1		27
LB690	2	13921091	13935540	14449	3	215	1		18
LB691	2	14801377	14810294	8917	2	239			8
LB692	2	17160991	17165274	4283	2	293
LB693	2	17572572	17577412	4840	2	264		CNVR39	3
LB694	2	17629953	17645390	15437	5	179		CNVR39	3
LB695	2	19048369	19081471	33102	6	158			28
LB696	2	19178990	19185743	6753	2	265			3
LB697	2	19973939	20265793	291854	11	181			15
LB698	2	20298192	20340297	42105	6	198			16
LB699	2	21210466	21215853	5387	2	265			3
LB700	2	21275178	21286525	11347	2	251
LB701	2	21290471	21352894	62423	7	144			8
LB702	2	21737810	21755404	17594	3	269			12
LB703	2	25388144	25410780	22636	2	204
LB704	2	31271341	31296316	24975	2	225
LB705	2	31303339	31310340	7001	4	221			5
LB706	2	31312355	31322637	10282	3	221			6
LB707	2	31324699	31329949	5250	2	225
LB708	2	33060685	33064995	4310	2	226
LB709	2	34006317	34019294	12977	2	225
LB710	2	34022107	34027560	5453	3	224			1
LB711	2	34030782	34048520	17738	3	222			3
LB712	2	34178631	34228826	50195	3	222			3
LB713	2	34232803	34241369	8566	2	225
LB714	2	34247188	34283417	36229	4	221			4
LB715	2	38380872	38403556	22684	4	221			7
LB716	2	40974758	41051818	77060	4	185			2
LB717	2	42124083	42200200	76117	4	119			4
LB718	2	42292895	42683621	390726	13	114			10
LB719	2	42804732	42898794	94062	8	116			8
LB720	2	42932418	43072689	140271	6	118			3
LB721	2	43105842	43112289	6447	3	161
LB722	2	43472004	43487922	15918	2	221
LB723	2	46131482	46173231	41749	6	154			20
LB724	2	47242531	47441387	198856	4	132			1
LB725	2	48251325	48315101	63776	3	251			18
LB726	2	49846021	49959638	113617	6	143			27
LB727	2	52252048	52387473	135425	10	136			42
LB728	2	52984843	53376363	391520	13	136		CNVR42	41
LB729	2	53405568	53616984	211416	8	192			42
LB730	2	53636862	54036375	399513	9	195			33
LB731	2	54038433	54062593	24160	6	199			26
LB732	2	54117478	54234608	117130	9	139			40
LB733	2	54857888	55059380	201492	8	189		CNVR43	46
LB734	2	56024468	56124301	99833	9	193			46
LB735	2	59871746	60044630	172884	8	139		CNVR45	37
LB736	2	60064913	60464092	399179	8	136		CNVR45	40
LB737	2	60475936	60502453	26517	4	196			44
LB738	2	62230580	62609515	378935	8	140			38
LB739	2	65107969	65338307	230338	9	182		CNVR48	28
LB740	2	68103148	68215778	112630	3	170			18
LB741	2	69817127	69856512	39385	5	176			5
LB742	2	71451676	71647100	195424	6	159			32
LB743	2	74342149	74396058	53909	5	140		CNVR51	34
LB744	2	75196699	75367808	171109	4	248		CNVR51	30
LB745	2	77411179	77430583	19404	2	255		CNVR52	12
LB746	2	79465487	79548313	82826	6	246			23
LB747	2	79595424	79832211	236787	8	138			38
LB748	2	85140938	85153560	12622	3	246			1
LB749	2	85236651	85248821	12170	3	181			24
LB750	2	85257280	85267671	10391	2	247
LB751	2	85272820	85289920	17100	2	247
LB752	2	85292492	85300523	8031	2	247
LB753	2	85306099	85313098	6999	2	247
LB754	2	85327232	85345030	17798	3	247			1
LB755	2	85347891	85357488	9597	2	248
LB756	2	85364682	85379723	15041	2	248
LB757	2	85383076	85390582	7506	2	248
LB758	2	85390632	85399309	8677	2	248
LB759	2	85402080	85406766	4686	2	248
LB760	2	85408513	85419586	11073	2	248
LB761	2	85421248	85431804	10556	3	248			1
LB762	2	85433777	85440813	7036	2	248
LB763	2	85442373	85453293	10920	3	247			2
LB764	2	85463127	85477014	13887	3	245			3
LB765	2	85756760	85765996	9236	2	249
LB766	2	86041911	86047254	5343	2	249
LB767	2	86860490	86870066	9576	2	264			17
LB768	2	87284169	87303207	19038	2	249
LB769	2	87325311	87327046	1735	3	248			1
LB770	2	87575614	87583096	7482	3	186
LB771	2	91279240	91291625	12385	2	248
LB772	2	91335627	91347521	11894	2	248
LB773	2	91351216	91358118	6902	3	246			2
LB774	2	91427108	91455388	28280	2	248
LB775	2	91459422	91490569	31147	5	247			3
LB776	2	91571225	91574666	3441	2	248
LB777	2	91608006	91615837	7831	3	247			1
LB778	2	91643052	91651823	8771	2	248
LB779	2	91654612	91667956	13344	3	247			2
LB780	2	91697019	91714097	17078	2	248
LB781	2	91760644	91767707	7063	2	248
LB782	2	91768693	91777125	8432	2	248
LB783	2	91837698	91851123	13425	4	245			3
LB784	2	91853148	91863078	9930	3	247			1
LB785	2	91916095	91924063	7968	2	248
LB786	2	92018568	92030046	11478	3	247			1
LB787	2	92037007	92053167	16160	2	248
LB788	2	92061921	92072701	10780	2	248
LB789	2	92080173	92095228	15055	3	247			1
LB790	2	92304793	92309976	5183	3	247			1
LB791	2	92317600	92321897	4297	2	248
LB792	2	92481391	92487219	5828	4	246			2
LB793	2	92732758	92747723	14965	2	247
LB794	2	92790047	92802073	12026	5	245			4
LB795	2	92858362	92869254	10892	2	248
LB796	2	92872175	92876758	4583	4	246			3
LB797	2	92904752	92917629	12877	2	248
LB798	2	92919953	92927970	8017	3	247			1
LB799	2	92933294	92946786	13492	4	245			3
LB800	2	92980432	92990133	9701	2	248
LB801	2	93025229	93041006	15777	4	247			2
LB802	2	93044409	93066408	21999	3	247			1
LB803	2	93249263	93261188	11925	2	248
LB804	2	93265167	93273502	8335	2	248
LB805	2	93280283	93293591	13308	3	247			1
LB806	2	93293927	93304674	10747	3	244			4
LB807	2	93308884	93317370	8486	5	241			7
LB808	2	93318020	93323959	5939	2	248
LB809	2	93325601	93337081	11480	3	247			1
LB810	2	93451110	93458180	7070	2	248
LB811	2	93463908	93475453	11545	2	248
LB812	2	93493770	93515597	21827	2	248
LB813	2	93528599	93534820	6221	2	248
LB814	2	93551252	93556752	5500	4	244			4
LB815	2	93579549	93583938	4389	2	248
LB816	2	93697838	93711221	13383	3	247			1
LB817	2	93818022	93851887	33865	3	185		CNVR56
LB818	2	93857517	93868380	10863	4	246		CNVR56	2
LB819	2	93875391	93886151	10760	4	245		CNVR56	3
LB820	2	93911186	93915460	4274	4	246		CNVR56	2
LB821	2	93939999	93951610	11611	3	185		CNVR56
LB822	2	93964411	93969772	5361	3	248		CNVR56	1
LB823	2	93973453	93993057	19604	4	246		CNVR56	2
LB824	2	93994828	93998332	3504	2	248		CNVR56
LB825	2	94005117	94014188	9071	4	245		CNVR56	3
LB826	2	94127427	94146103	18676	4	248		CNVR56	2
LB827	2	94188170	94194127	5957	2	248		CNVR56
LB828	2	94195663	94213258	17595	4	242		CNVR56	6
LB829	2	94229576	94253941	24365	2	248		CNVR56
LB830	2	94279968	94294295	14327	3	247		CNVR56	1
LB831	2	94314284	94316684	2400	2	248		CNVR56
LB832	2	94333350	94341880	8530	3	247		CNVR56	1
LB833	2	94346165	94350537	4372	2	248		CNVR56
LB834	2	94352491	94374422	21931	4	246		CNVR56	2
LB835	2	94379964	94401555	21591	3	247		CNVR56	1
LB836	2	94431962	94440746	8784	3	246		CNVR56	2
LB837	2	94482458	94492083	9625	2	248		CNVR56
LB838	2	94511682	94519984	8302	3	247		CNVR56	1
LB839	2	94542250	94549723	7473	2	248		CNVR56
LB840	2	94563597	94572964	9367	2	248		CNVR56
LB841	2	94580378	94588884	8506	2	248		CNVR56
LB842	2	95232259	95236274	4015	3	245			3
LB843	2	95350928	95483544	132616	3	183			19
LB844	2	95629681	95637747	8066	2	248
LB845	2	95678656	95689494	10838	2	248
LB846	2	95750068	95769386	19318	3	247			1
LB847	2	95796930	95801983	5053	4	242			8
LB848	2	95858044	95864087	6043	3	247			1
LB849	2	95880592	95888222	7630	2	248
LB850	2	95897802	95906551	8749	2	248
LB851	2	95983423	96002743	19320	2	248
LB852	2	96039709	96047710	8001	5	245			3
LB853	2	96827826	96833299	5473	2	248
LB854	2	96838820	96843165	4345	3	177			26
LB855	2	96847498	96857958	10460	4	245			6
LB856	2	97020571	97033626	13055	3	185
LB857	2	97260129	97272598	12469	4	247			2
LB858	2	97273334	97288850	15516	5	245			3
LB859	2	97290852	97296686	5834	3	247			1
LB860	2	97350400	97359757	9357	3	245			5
LB861	2	97474829	97486332	11503	2	248
LB862	2	97495491	97515429	19938	2	248
LB863	2	97569202	97575809	6607	2	248
LB864	2	97585017	97595841	10824	5	243			7
LB865	2	97603922	97618008	14086	3	247			1
LB866	2	97651151	97655614	4463	2	248
LB867	2	97658028	97673467	15439	3	247			1
LB868	2	97680636	97696632	15996	4	246			2
LB869	2	97818456	97822249	3793	2	248
LB870	2	97932726	97937560	4834	2	248
LB871	2	98121248	98128657	7409	2	248
LB872	2	98146136	98164417	18281	2	248
LB873	2	98174430	98178524	4094	2	248
LB874	2	98384918	98397354	12436	2	248
LB875	2	98538482	98561190	22708	2	248
LB876	2	98771324	98782766	11442	3	177			26
LB877	2	98789940	98803033	13093	4	246			2
LB878	2	98993409	98997887	4478	2	248
LB879	2	99002885	99014796	11911	5	174			29
LB880	2	99184578	99195231	10653	3	248			2
LB881	2	99272556	99280958	8402	2	249
LB882	2	99284745	99318400	33655	3	248			1
LB883	2	99331838	99341279	9441	3	178			26
LB884	2	99344305	99356958	12653	3	178			26
LB885	2	99368876	99380123	11247	3	248			1
LB886	2	99380919	99390906	9987	4	242			7
LB887	2	99395875	99414166	18291	2	249
LB888	2	99417728	99425916	8188	2	249
LB889	2	99427666	99442873	15207	4	245			5
LB890	2	99451498	99480427	28929	2	249
LB891	2	99489837	99510000	20163	2	249
LB892	2	99513569	99533626	20057	3	248			1
LB893	2	99544059	99564757	20698	5	241			10
LB894	2	99569184	99575665	6481	4	240			10
LB895	2	99592756	99605245	12489	2	249
LB896	2	99609571	99617237	7666	2	249
LB897	2	99630418	99650641	20223	3	178			26
LB898	2	99655175	99667538	12363	4	177			29
LB899	2	99699235	99706269	7034	3	178			26
LB900	2	99710922	99729635	18713	3	178			26
LB901	2	99732316	99738391	6075	3	178			26
LB902	2	99739823	99754043	14220	2	249
LB903	2	99809237	99819471	10234	4	246			3
LB904	2	99827026	99837332	10306	2	249
LB905	2	99840370	99856571	16201	4	247			3
LB906	2	99857263	99877241	19978	2	249
LB907	2	99881733	99893943	12210	4	185			1
LB908	2	99928578	99943348	14770	3	186
LB909	2	100001598	100013366	11768	2	249
LB910	2	100029906	100036603	6697	2	249
LB911	2	100114072	100130617	16545	3	178			26
LB912	2	100132549	100142241	9692	3	248			1
LB913	2	100145511	100153381	7870	2	249
LB914	2	100445547	100456579	11032	3	178			26
LB915	2	100486384	100494332	7948	2	249
LB916	2	100643544	100664034	20490	5	182			10
LB917	2	100724888	100732201	7313	2	249
LB918	2	100733849	100749860	16011	4	246			4
LB919	2	100842317	100855263	12946	4	247			3
LB920	2	100879307	100894131	14824	2	249
LB921	2	100919293	100932802	13509	2	249
LB922	2	101216693	101231684	14991	3	247			3
LB923	2	101331362	101346358	14996	3	248			2
LB924	2	101392407	101402302	9895	4	183			3
LB925	2	101426587	101436709	10122	3	247			2
LB926	2	101690395	101804537	114142	10	158			36
LB927	2	102154292	102159192	4900	2	232
LB928	2	107867985	107914401	46416	4	233			9
LB929	2	107942949	107997899	54950	4	233			12
LB930	2	115122696	115132185	9489	2	224
LB931	2	115142741	115148681	5940	2	224
LB932	2	115370393	115702186	331793	17	114			21
LB933	2	115706582	115718677	12095	3	218			2
LB934	2	115719817	115725223	5406	2	209
LB935	2	116753391	116768445	15054	2	291			29
LB936	2	116804964	116812436	7472	2	252
LB937	2	116930312	116940618	10306	2	252
LB938	2	116951243	116982655	31412	2	252
LB939	2	116987213	116995291	8078	2	252
LB940	2	117003968	117018953	14985	2	252
LB941	2	117020710	117027200	6490	2	252
LB942	2	117095492	117104389	8897	3	250			1
LB943	2	117228103	117232918	4815	3	233			39
LB944	2	117295937	117309798	13861	3	251			1
LB945	2	117309880	117314596	4716	2	251
LB946	2	117316973	117325122	8149	4	227			48
LB947	2	117514572	117524947	10375	3	233			39
LB948	2	117526160	117539835	13675	3	233			39
LB949	2	117539930	117548326	8396	4	232			41
LB950	2	117552780	117575515	22735	5	231			12
LB951	2	117590966	117597537	6571	2	251
LB952	2	117610568	117628343	17775	2	251
LB953	2	117638908	117643094	4186	2	251
LB954	2	117669234	117674571	5337	2	252
LB955	2	118026623	118068636	42013	5	138			1
LB956	2	118255570	118359014	103444	8	181			12
LB957	2	118374716	118404404	29688	6	235			4
LB958	2	119255073	119279015	23942	6	195			6
LB959	2	119380159	119387617	7458	2	256
LB960	2	120409783	120421005	11222	2	207
LB961	2	120489678	120496978	7300	2	263
LB962	2	121094152	121101008	6856	2	260
LB963	2	122002014	122011971	9957	2	210
LB964	2	122089593	122095040	5447	2	266
LB965	2	122232549	122240062	7513	3	262			4
LB966	2	122249193	122257545	8352	2	266
LB967	2	122289011	122295591	6580	2	266
LB968	2	122403464	122409158	5694	2	266
LB969	2	122455306	122475103	19797	4	151			49
LB970	2	122486178	122497392	11214	2	269
LB971	2	123261794	123273568	11774	2	240	1		18
LB972	2	123716249	123720504	4255	2	216			18
LB973	2	123804021	124182602	378581	11	104			9
LB974	2	124221400	124311771	90371	5	119			19
LB975	2	124601800	124612245	10445	3	225			2
LB976	2	124673270	124701984	28714	2	272		CNVR59
LB977	2	124714092	124766392	52300	4	233		CNVR59	68
LB978	2	124816014	124856885	40871	4	231			66
LB979	2	124865080	124903223	38143	6	242			25
LB980	2	124939716	125003135	63419	3	266			24
LB981	2	125384065	125615721	231656	9	121			21
LB982	2	125619352	125698593	79241	8	137			30
LB983	2	125706327	125725750	19423	3	276			5
LB984	2	125739240	125784325	45085	5	259	1		32
LB985	2	126051939	126063718	11779	2	250
LB986	2	126177551	126181657	4106	2	232
LB987	2	127344753	127389353	44600	5	183	1		23
LB988	2	127857506	127860155	2649	3	256	1		2
LB989	2	128442195	128448431	6236	2	254	1
LB990	2	128675607	128685946	10339	3	254			1
LB991	2	128820960	128828002	7042	2	235			3
LB992	2	129455991	129469563	13572	5	175			24
LB993	2	129533410	129556677	23267	5	236			40
LB994	2	129667325	129675314	7989	3	225			4
LB995	2	129810405	129817799	7394	2	239
LB996	2	129853696	129856978	3282	2	298			33
LB997	2	129880880	129925603	44723	5	103			1
LB998	2	129953448	129988589	35141	4	293			50
LB999	2	130013572	130092634	79062	5	130			59
LB1000	2	130185707	130236076	50369	6	140			23
LB1001	2	130350310	130368709	18399	2	297			33
LB1002	2	130416141	130447819	31678	3	306			66
LB1003	2	130460915	130515448	54533	6	108			3
LB1004	2	130549962	130582871	32909	4	175			39
LB1005	2	130598390	130660862	62472	6	166			5
LB1006	2	130825407	130831204	5797	2	271			57
LB1007	2	130941278	130945716	4438	2	306			47
LB1008	2	131071002	131081393	10391	6	253			25
LB1009	2	131343348	131348549	5201	4	237			26
LB1010	2	132577891	132604809	26918	5	187			46
LB1011	2	132709738	132715891	6153	3	245			23
LB1012	2	136036823	136044684	7861	2	319			79
LB1013	2	137416533	137445326	28793	5	204			46
LB1014	2	138901551	138908985	7434	2	231	1
LB1015	2	139595970	139601606	5636	2	226
LB1016	2	142096057	142140898	44841	4	143			2
LB1017	2	143580307	143586159	5852	2	228		CNVR63
LB1018	2	143952162	144117070	164908	13	112			45
LB1019	2	144237566	144249484	11918	2	229			14
LB1020	2	145774965	145924906	149941	5	212			24
LB1021	2	145928219	146325236	397017	8	160			39
LB1022	2	146329567	146728995	399428	13	202			19
LB1023	2	147193487	147356403	162916	4	169			6
LB1024	2	147812223	147815306	3083	3	230			22
LB1025	2	147827848	147836123	8275	2	231			14
LB1026	2	147876455	147882465	6010	2	230			14
LB1027	2	150799870	150829761	29891	4	308		CNVR64	16
LB1028	2	150834024	150922111	88087	5	179		CNVR64	14
LB1029	2	151103676	151359997	256321	7	156		CNVR64	17
LB1030	3	349441	380355	30914	5	180		CNVR65	11
LB1031	3	386574	785942	399368	13	115		CNVR65	20
LB1032	3	787569	848910	61341	5	143		CNVR66	8
LB1033	3	887707	1060390	172683	14	136		CNVR66	14
LB1034	3	1133503	1225458	91955	10	138		CNVR67	12
LB1035	3	1846890	1859333	12443	2	351		CNVR67	30
LB1036	3	4718341	4733042	14701	2	214
LB1037	3	23862678	23876546	13868	2	356			8
LB1038	3	23879386	23900614	21228	2	356			8
LB1039	3	24049443	24196808	147365	9	78			4
LB1040	3	24200209	24242116	41907	4	161			2
LB1041	3	24378083	24775947	397864	8	139			8
LB1042	3	24791819	24831318	39499	4	268			15
LB1043	3	24856393	24970939	114546	5	177			5
LB1044	3	25030931	25050017	19086	3	311			4
LB1045	3	25130415	25146000	15585	2	356			8
LB1046	3	25149181	25162595	13414	2	232			4
LB1047	3	25193241	25206145	12904	2	356			8
LB1048	3	25208451	25216072	7621	2	356			8
LB1049	3	25217690	25222661	4971	2	356			8
LB1050	3	25225548	25241349	15801	2	356			8
LB1051	3	25246775	25256663	9888	2	356			8
LB1052	3	25258019	25270729	12710	2	356			8
LB1053	3	25285556	25299013	13457	2	356			8
LB1054	3	25304931	25319628	14697	2	356			8
LB1055	3	25323711	25334003	10292	2	356			8
LB1056	3	25335264	25350682	15418	2	356			8
LB1057	3	25394243	25444877	50634	5	175			7
LB1058	3	25709497	25715571	6074	2	215			27
LB1059	3	25784325	25792995	8670	2	357			13
LB1060	3	26518295	26529401	11106	3	285			1
LB1061	3	26538080	26542163	4083	2	286
LB1062	3	27067322	27165426	98104	6	146			41
LB1063	3	27316378	27340587	24209	6	87			1
LB1064	3	27457821	27480517	22696	4	156	1		13
LB1065	3	27510523	27564209	53686	6	129	1		45
LB1066	3	29459150	29461603	2453	2	261			7
LB1067	3	29527605	29601270	73665	5	105			12
LB1068	3	29625822	29631461	5639	2	261			7
LB1069	3	29660344	29925747	265403	7	183			15
LB1070	3	29967586	29982479	14893	3	239			1
LB1071	3	30202687	30211280	8593	2	240
LB1072	3	30322880	30381678	58798	4	153
LB1073	3	30966042	30975360	9318	2	241
LB1074	3	32234467	32279071	44604	6	148			15
LB1075	3	32334494	32341460	6966	2	243
LB1076	3	33177759	33338176	160417	11	84			10
LB1077	3	33350773	33379775	29002	5	148			10
LB1078	3	36076265	36142912	66647	7	132			40
LB1079	3	36906494	36951248	44754	4	233			18
LB1080	3	37219225	37286485	67260	3	200			6
LB1081	3	38261788	38274394	12606	2	244
LB1082	3	38610183	38624351	14168	5	242			4
LB1083	3	38633759	38649703	15944	3	241			3
LB1084	3	38652969	38663879	10910	4	241			5
LB1085	3	38669677	38687054	17377	4	240			6
LB1086	3	38690337	38699229	8892	2	244
LB1087	3	38717886	38778798	60912	2	244
LB1088	3	38789013	38794109	5096	3	228			11
LB1089	3	38797633	38827430	29797	2	244
LB1090	3	38882504	38897893	15389	2	244
LB1091	3	38941004	38954581	13577	4	227			12
LB1092	3	38964032	39007053	43021	2	244
LB1093	3	39009381	39035953	26572	2	244
LB1094	3	42796819	43056804	259985	10	62			7
LB1095	3	43222471	43544025	321554	7	137			8
LB1096	3	44028403	44200406	172003	6	65
LB1097	3	44825553	44830947	5394	2	244			5
LB1098	3	45832439	45847521	15082	2	227
LB1099	3	45851199	45889356	38157	3	225			2
LB1100	3	45895830	45901535	5705	2	227
LB1101	3	45904083	45913031	8948	4	223			4
LB1102	3	49343610	49486877	143267	4	225			15
LB1103	3	51998776	52105709	106933	4	221			14
LB1104	3	53051801	53099822	48021	6	162			32
LB1105	3	53212865	53224121	11256	2	192			5
LB1106	3	53287729	53551639	263910	14	79			15
LB1107	3	54416587	54431950	15363	2	241
LB1108	3	54957171	54963523	6352	2	226
LB1109	3	55004172	55008324	4152	2	226
LB1110	3	55370496	55384825	14329	2	229			4
LB1111	3	56303968	56456227	152259	3	222			27
LB1112	3	56597520	56601296	3776	3	222			23
LB1113	3	56693104	56929240	236136	6	154			21
LB1114	3	57330518	57354481	23963	3	222			5
LB1115	3	57357062	57367545	10483	3	213			23
LB1116	3	57374332	57382659	8327	2	227
LB1117	3	57385139	57388554	3415	2	227
LB1118	3	57400062	57408402	8340	2	227
LB1119	3	57410138	57419673	9535	2	227
LB1120	3	57728874	57733427	4553	2	196			5
LB1121	3	58029909	58301561	271652	7	133			20
LB1122	3	58913676	58919039	5363	3	196			6
LB1123	3	59012548	59035907	23359	2	179			5
LB1124	3	61268443	61289822	21379	3	203			7
LB1125	3	61345209	61356796	11587	2	245
LB1126	3	61437373	61450785	13412	2	245
LB1127	3	61576517	61585955	9438	3	244			5
LB1128	3	61754081	61768797	14716	2	204			5
LB1129	3	62359839	62364642	4803	3	203			7
LB1130	3	62364932	62377776	12844	2	204			5
LB1131	3	62380770	62386514	5744	4	202			8
LB1132	3	63437719	63441490	3771	2	189			5
LB1133	3	63454115	63466015	11900	3	204			7
LB1134	3	63488186	63562515	74329	4	121			17
LB1135	3	64196665	64225139	28474	4	141			19
LB1136	3	64788078	64794850	6772	2	206			5
LB1137	3	64913643	64940573	26930	2	182			5
LB1138	3	67339039	67344424	5385	2	191			5
LB1139	3	68671303	68678145	6842	2	247			3
LB1140	3	68684027	68691317	7290	2	247			3
LB1141	3	68735331	68741569	6238	2	191			5
LB1142	3	68744818	68760744	15926	2	206			5
LB1143	3	71554694	71602812	48118	4	239			3
LB1144	3	71751189	71783934	32745	4	207			15
LB1145	3	76267767	76280968	13201	2	217			6
LB1146	3	76458361	76463557	5196	2	217			6
LB1147	3	76465953	76477246	11293	2	217			6
LB1148	3	76813212	76928454	115242	4	178			18
LB1149	3	76965453	76972884	7431	2	216			6
LB1150	3	77043839	77097556	53717	3	216			7
LB1151	3	77097778	77104362	6584	2	216			6
LB1152	3	77106584	77118742	12158	2	216			6
LB1153	3	77121679	77139671	17992	2	216			6
LB1154	3	77288728	77300817	12089	2	216			6
LB1155	3	79748438	79768845	20407	2	218			6
LB1156	3	84983618	85007035	23417	3	183			38
LB1157	3	86417433	86426554	9121	2	293			21
LB1158	3	86459439	86471682	12243	2	293			21
LB1159	3	86478286	86484859	6573	2	293			21
LB1160	3	86821922	86824094	2172	2	293			21
LB1161	3	86952308	86961718	9410	3	178			17
LB1162	3	87698669	87708487	9818	3	293			22
LB1163	3	87751807	87759260	7453	2	293			21
LB1164	3	87862365	87866623	4258	2	293			21
LB1165	3	88288976	88297452	8476	2	208			5
LB1166	3	88322658	88327900	5242	2	208			5
LB1167	3	89092358	89108587	16229	4	206			7
LB1168	3	89176640	89183993	7353	3	208			6
LB1169	3	89192469	89206323	13854	3	206			7
LB1170	3	89228178	89242154	13976	3	207			7
LB1171	3	89258918	89282026	23108	3	154			19
LB1172	3	89322615	89328499	5884	2	208			5
LB1173	3	89475619	89493518	17899	3	205			8
LB1174	3	89498638	89508754	10116	5	205			9
LB1175	3	89571947	89587220	15273	2	208			5
LB1176	3	89742807	89748987	6180	2	208			5
LB1177	3	90277857	90300741	22884	3	291			22
LB1178	3	90366005	90372585	6580	2	293			21
LB1179	3	90373273	90389783	16510	2	293			21
LB1180	3	90759677	90769168	9491	2	293			21
LB1181	3	90885372	90889486	4114	2	293			21
LB1182	3	90896003	90917713	21710	4	177			18
LB1183	3	91804564	91815908	11344	3	214			8
LB1184	3	92084453	92090200	5747	2	272			20
LB1185	3	92554038	92558886	4848	2	292			21
LB1186	3	92563716	92569673	5957	2	292			21
LB1187	3	92925143	92934218	9075	2	307			21
LB1188	3	95164967	95171782	6815	2	208
LB1189	3	96311149	96355218	44069	3	168			8
LB1190	3	117728767	117732662	3895	2	202
LB1191	3	119597895	119644237	46342	4	179			19
LB1192	3	119696397	119717624	21227	2	234
LB1193	3	119767208	119775565	8357	2	234
LB1194	3	119803505	119818524	15019	4	232			3
LB1195	3	119822178	119832437	10259	3	230			4
LB1196	3	119873533	119893472	19939	3	231			3
LB1197	3	119900987	119920087	19100	2	233
LB1198	3	120042153	120213042	170889	11	186			9
LB1199	3	120324375	120337052	12677	4	274			3
LB1200	3	120415774	120429638	13864	3	275			20
LB1201	3	120476367	120482099	5732	2	236
LB1202	3	120663328	120671919	8591	2	276			19
LB1203	3	120683594	120687810	4216	3	235			1
LB1204	3	120709656	120720837	11181	2	236
LB1205	3	120761694	120767335	5641	2	276			19
LB1206	3	120807082	120813978	6896	2	235
LB1207	3	121661371	121769020	107649	10	173			10
LB1208	3	121790521	122190190	399669	10	149			10
LB1209	3	122206349	122605552	399203	9	150			7
LB1210	3	122651790	122844545	192755	5	215			10
LB1211	3	124910904	124919692	8788	2	261
LB1212	3	124923790	124936732	12942	2	261
LB1213	3	125244242	125251130	6888	3	255			7
LB1214	3	125252362	125261821	9459	2	256			6
LB1215	3	125262337	125272967	10630	2	256			6
LB1216	3	125276877	125289393	12516	2	256			6
LB1217	3	125804508	125857190	52682	9	179			23
LB1218	3	125980682	125986541	5859	2	248			6
LB1219	3	126356628	126380025	23397	2	244		CNVR85	6
LB1220	3	127477463	127487048	9585	2	262
LB1221	3	127488699	127500309	11610	2	262
LB1222	3	127577304	127585889	8585	2	262
LB1223	3	128836340	128849428	13088	2	260	1
LB1224	3	129027865	129028737	872	2	272			14
LB1225	3	129074085	129078772	4687	2	267			14
LB1226	3	129465136	129470930	5794	2	236			1
LB1227	3	129485195	129496234	11039	2	260
LB1228	3	129692902	129698200	5298	2	222			30
LB1229	3	129991146	130002915	11769	2	238			22
LB1230	3	130130439	130194709	64270	6	170			26
LB1231	3	130495815	130532917	37102	3	261			1
LB1232	3	131726344	131822218	95874	5	155			13
LB1233	4	5619356	5625569	6213	2	232			8
LB1234	4	5626871	5636609	9738	3	197			21
LB1235	4	5842869	5852876	10007	3	197			21
LB1236	4	5986896	6006195	19299	4	245			22
LB1237	4	6040944	6048377	7433	2	272			1
LB1238	4	7010049	7014122	4073	2	216
LB1239	4	7017753	7025096	7343	2	216
LB1240	4	11247099	11253221	6122	3	170			17
LB1241	4	11263701	11273614	9913	3	227			2
LB1242	4	12596780	12604461	7681	2	239
LB1243	4	12680007	12696429	16422	3	231			2
LB1244	4	12844586	12850434	5848	2	236
LB1245	4	14100601	14105355	4754	2	242
LB1246	4	14217619	14225907	8288	3	172			24
LB1247	4	14234273	14244981	10708	5	171			19
LB1248	4	14733273	14746148	12875	2	237
LB1249	4	14919602	14934445	14843	2	242
LB1250	4	14956133	15115830	159697	7	153			20
LB1251	4	15254032	15324707	70675	5	235			17
LB1252	4	15336349	15389013	52664	5	152			16
LB1253	4	15404995	15467300	62305	6	152			16
LB1254	4	15761617	15816301	54684	6	127			26
LB1255	4	15827995	15836053	8058	3	225			2
LB1256	4	18015870	18045090	29220	2	213
LB1257	4	18129630	18140633	11003	2	260
LB1258	4	18736459	18741175	4716	2	238			8
LB1259	4	19345129	19354197	9068	2	237			9
LB1260	4	19354979	19414016	59037	6	127			12	1
LB1261	4	19569904	19574105	4201	2	231			9
LB1262	4	19988845	20000716	11871	2	235			9
LB1263	4	20027668	20042941	15273	2	235			9
LB1264	4	20392458	20400125	7667	3	230			16
LB1265	4	20656128	20676110	19982	2	237			9
LB1266	4	20981244	20987754	6510	2	238			3
LB1267	4	21218173	21221991	3818	2	229			6
LB1268	4	21240818	21246700	5882	4	224			10
LB1269	4	21259502	21266886	7384	2	229			6
LB1270	4	21372510	21376684	4174	2	230
LB1271	4	22309905	22377024	67119	4	160			31	1
LB1272	4	22767346	22781664	14318	2	229
LB1273	4	24282471	24338324	55853	5	143	1		25
LB1274	4	24439080	24449080	10000	2	230	1
LB1275	4	24553687	24557586	3899	3	233	1		1
LB1276	4	24603891	24608443	4552	3	234	1		1
LB1277	4	24617684	24622650	4966	2	234	1
LB1278	4	26105882	26109963	4081	3	185	1		38
LB1279	4	26160153	26166985	6832	2	250	1		17
LB1280	4	26746175	26755190	9015	2	250	1		17
LB1281	4	26756547	26770056	13509	2	250	1		17
LB1282	4	26771270	26780453	9183	2	250	1		17
LB1283	4	26892218	26907993	15775	5	247	1		18
LB1284	4	27070380	27083870	13490	2	251	1		17
LB1285	4	27172217	27175675	3458	3	250	1		15
LB1286	4	27261905	27270169	8264	2	251	1		17
LB1287	4	28079644	28121969	42325	4	192			11
LB1288	4	28557286	28574054	16768	2	233
LB1289	4	28769367	28835610	66243	4	233			2
LB1290	4	28847892	29242392	394500	11	122			27
LB1291	4	30230804	30256832	26028	2	233
LB1292	4	30277287	30287092	9805	2	233
LB1293	4	30384150	30413950	29800	3	150			20
LB1294	4	33661733	33666459	4726	2	260
LB1295	4	35750327	35757986	7659	2	258
LB1296	4	35760020	35775584	15564	2	258
LB1297	4	35794515	35811740	17225	2	258
LB1298	4	36521003	36528395	7392	3	251			43
LB1299	4	36546774	36553930	7156	3	241			30
LB1300	4	37039360	37048359	8999	2	259			38
LB1301	4	37671818	37937829	266011	6	136			26
LB1302	4	38806064	38885756	79692	4	140			40
LB1303	4	39234712	39241468	6756	2	257			17
LB1304	4	39339831	39419701	79870	3	256			18
LB1305	4	39451611	39463941	12330	3	262			13
LB1306	4	39597044	39621723	24679	3	265			1
LB1307	4	39978148	39990318	12170	2	263			13
LB1308	4	40036138	40048868	12730	2	265
LB1309	4	40049685	40061399	11714	2	265
LB1310	4	40180946	40205991	25045	3	249			23
LB1311	4	40365792	40376785	10993	2	265
LB1312	4	40379682	40401257	21575	2	265
LB1313	4	43623513	43829987	206474	5	159			10
LB1314	4	43832160	44232030	399870	7	146			20
LB1315	4	44593407	44721019	127612	8	146			19
LB1316	4	54897584	54936247	38663	4	147			19
LB1317	4	55020019	55031961	11942	2	265			12
LB1318	4	56209451	56264719	55268	4	245			49
LB1319	4	56501538	56506762	5224	2	257			39
LB1320	4	57935815	57973650	37835	2	263			18
LB1321	4	59156806	59203000	46194	7	143			14
LB1322	4	59374073	59382574	8501	3	247			4
LB1323	4	59584126	59591138	7012	2	264			13
LB1324	4	59888629	59952524	63895	2	245			19
LB1325	4	61134540	61195294	60754	5	259			14
LB1326	4	61243768	61332465	88697	4	260			13
LB1327	4	61565766	61570541	4775	2	264			18
LB1328	4	61891585	61900064	8479	3	263			6
LB1329	4	62689704	62698325	8621	2	268			8
LB1330	4	62950595	62971912	21317	3	264			20
LB1331	4	63323239	63363328	40089	5	260			23
LB1332	4	63417030	63462349	45319	4	263			20
LB1333	4	63792471	63801488	9017	2	246			18
LB1334	4	63843301	63852251	8950	2	250			39
LB1335	4	63854102	63870159	16057	2	250			39
LB1336	4	63883558	63885344	1786	6	245			26
LB1337	4	64880088	64884278	4190	2	250			21
LB1338	4	64891583	64901648	10065	2	250			21
LB1339	4	65370883	65380872	9989	3	245			18
LB1340	4	65404278	65421293	17015	2	250			21
LB1341	4	65494534	65502676	8142	3	245			28
LB1342	4	65688852	65695228	6376	3	249			22
LB1343	4	66348665	66393162	44497	2	259			29
LB1344	4	66610429	66810130	199701	9	142			7
LB1345	4	69500571	69513348	12777	2	250
LB1346	4	70232865	70314133	81268	6	146			5
LB1347	4	70321015	70417920	96905	7	226			41
LB1348	4	71132356	71142925	10569	3	248	1		29
LB1349	4	71169098	71181172	12074	2	258			29
LB1350	4	71184342	71197306	12964	2	258			29
LB1351	4	71200210	71205017	4807	2	258			29
LB1352	4	71207663	71215341	7678	2	258			29
LB1353	4	71232086	71361714	129628	11	222	1		48
LB1354	4	71367535	71416143	48608	7	224			39
LB1355	4	71759740	71794160	34420	4	157			29
LB1356	4	71957124	72003837	46713	3	163			27
LB1357	4	72298319	72324570	26251	4	246			28
LB1358	4	72893031	73055268	162237	8	137			34
LB1359	4	73870891	73987795	116904	2	249
LB1360	4	74266132	74392940	126808	6	137			28
LB1361	4	74682666	74720393	37727	3	230			43
LB1362	4	75226055	75364819	138764	8	138			29
LB1363	4	80802120	80805444	3324	2	235
LB1364	4	80810234	80821249	11015	3	233			2
LB1365	4	81275099	81281386	6287	3	234			1
LB1366	4	81283244	81296515	13271	3	234			1
LB1367	4	81300007	81307000	6993	2	235
LB1368	4	81308032	81312029	3997	2	235
LB1369	4	81346919	81357153	10234	2	235
LB1370	4	81842926	81854783	11857	2	235
LB1371	4	81959068	81986750	27682	2	250
LB1372	4	82262463	82265121	2658	2	250
LB1373	4	82274818	82279567	4749	3	248			2
LB1374	4	82401177	82419882	18705	2	390
LB1375	4	82435135	82450431	15296	2	250
LB1376	4	82580057	82589321	9264	3	389			2
LB1377	4	82604914	82612451	7537	3	249			1
LB1378	4	82663818	82679012	15194	3	249			1
LB1379	4	82684374	82705249	20875	2	250
LB1380	4	82721491	82725579	4088	2	250
LB1381	4	82742040	82776463	34423	3	249			1
LB1382	4	82787405	82800912	13507	2	250
LB1383	4	82818200	82837642	19442	2	390
LB1384	4	82859669	82876011	16342	2	250
LB1385	4	82910680	82921535	10855	2	250
LB1386	4	83155855	83173633	17778	2	250
LB1387	4	83255365	83266125	10760	2	250
LB1388	4	83271294	83303020	31726	2	250
LB1389	4	83347218	83356922	9704	2	250
LB1390	4	83386330	83391413	5083	2	250
LB1391	4	83441586	83446264	4678	2	250
LB1392	4	83886328	83891150	4822	2	250
LB1393	4	83975341	83985574	10233	2	250
LB1394	4	83990497	83998919	8422	2	250
LB1395	4	84066818	84075860	9042	2	250
LB1396	4	84084680	84109388	24708	2	250
LB1397	4	84109712	84121896	12184	2	250
LB1398	4	84124347	84148064	23717	3	249			1
LB1399	4	84199023	84217516	18493	3	248			3
LB1400	4	84265964	84281901	15937	2	250
LB1401	4	84368514	84377968	9454	2	250
LB1402	4	84388379	84395368	6989	2	250
LB1403	4	84397381	84410794	13413	2	250
LB1404	4	84736323	84749684	13361	2	250
LB1405	4	84788078	84807241	19163	2	390
LB1406	4	84877407	84893271	15864	2	390
LB1407	4	84993977	85003550	9573	2	390
LB1408	4	85010031	85022586	12555	2	390
LB1409	4	85057811	85104761	46950	3	317			23
LB1410	4	85206602	85212676	6074	2	390
LB1411	4	85214926	85230517	15591	2	390
LB1412	4	85232230	85239986	7756	2	390
LB1413	4	85243273	85257830	14557	3	389			1
LB1414	4	85271963	85281112	9149	2	249			2
LB1415	4	85306292	85315657	9365	2	390
LB1416	4	85432958	85446294	13336	2	250
LB1417	4	85467424	85475891	8467	2	390
LB1418	4	85609996	85662613	52617	6	164			29
LB1419	4	85734481	85764010	29529	4	206			23
LB1420	4	86028266	86035247	6981	2	244
LB1421	4	86056997	86161764	104767	7	100			9
LB1422	4	86226375	86243154	16779	3	166			7
LB1423	4	86302781	86331684	28903	3	226			26
LB1424	4	86429819	86829247	399428	9	158			12
LB1425	4	86838939	86934469	95530	8	140			12
LB1426	4	86976373	87205749	229376	10	102			16
LB1427	4	87214130	87224925	10795	3	233	1		28
LB1428	4	87275840	87287284	11444	3	243			2
LB1429	4	87348475	87399324	50849	7	149			30
LB1430	4	87456675	87564895	108220	13	115			11
LB1431	4	87583143	87594685	11542	4	249			3
LB1432	4	88428045	88454864	26819	3	187			6
LB1433	4	88721148	88730844	9696	3	331			15
LB1434	4	88831876	88839568	7692	2	226			19
LB1435	4	88844832	88854065	9233	2	226			19
LB1436	4	89442115	89449590	7475	2	339			5
LB1437	4	89462758	89479908	17150	2	235
LB1438	4	89632970	89639078	6108	3	253			4
LB1439	4	89731163	89740831	9668	2	404			3
LB1440	4	89785370	89818085	32715	2	404			3
LB1441	4	89829658	89845386	15728	2	404			3
LB1442	4	90269416	90294044	24628	2	230		CNVR93
LB1443	4	90323996	90328034	4038	2	238
LB1444	4	90356472	90398781	42309	4	215			1
LB1445	4	90610714	90624455	13741	2	240
LB1446	4	91284535	91433088	148553	3	144			50
LB1447	4	91457753	91482990	25237	2	243			7
LB1448	4	91581173	91591493	10320	2	234			17
LB1449	4	91597095	91613574	16479	2	234			17
LB1450	4	91925263	91940748	15485	2	243			7
LB1451	4	92198970	92207009	8039	3	235			10
LB1452	4	92225006	92229651	4645	2	404			3
LB1453	4	92261808	92266638	4830	2	233			17
LB1454	4	92321849	92325669	3820	3	242			8
LB1455	4	92385704	92496510	110806	4	220			8
LB1456	4	92638941	92676449	37508	2	404			3
LB1457	4	93617086	93625218	8132	2	404		CNVR94	3
LB1458	4	93629382	93640342	10960	3	404		CNVR94	11
LB1459	4	93689490	93706526	17036	2	404		CNVR94	3
LB1460	4	93988888	94069745	80857	4	124		CNVR94	5
LB1461	4	94688826	94795753	106927	6	121			10
LB1462	4	95300938	95308258	7320	2	405			3
LB1463	4	95337108	95346991	9883	2	405			3
LB1464	4	95374226	95381761	7535	3	371			34
LB1465	4	96312362	96377282	64920	5	134			1
LB1466	4	96869301	97027170	157869	5	206			9
LB1467	4	97234940	97332439	97499	6	102			16
LB1468	4	97336106	97736087	399981	9	88			3
LB1469	4	97740162	97839211	99049	3	240			8
LB1470	4	97845750	98245644	399894	4	321			38
LB1471	4	98253348	98300362	47014	3	412			8
LB1472	4	98302841	98702747	399906	8	97		CNVR96	3
LB1473	4	98726939	98799958	73019	3	201			12
LB1474	4	98801567	98901346	99779	8	289			8
LB1475	4	98915027	99313669	398642	16	64			30
LB1476	4	99326129	99420549	94420	4	131			4
LB1477	4	99470543	99572592	102049	7	128			7
LB1478	4	99602654	100002369	399715	14	86			14
LB1479	4	100011067	100061357	50290	5	111	1		17
LB1480	4	100766344	100783722	17378	2	310	1		3
LB1481	4	100949501	101083042	133541	7	133	1		3
LB1482	4	101094313	101467207	372894	14	81	1		7
LB1483	4	101671772	101754401	82629	8	135	1		8
LB1484	4	102056782	102215899	159117	6	200			56
LB1485	4	102296610	102360678	64068	5	227			6
LB1486	4	102364925	102537948	173023	9	164			11
LB1487	4	102565166	102597039	31873	5	143			5
LB1488	4	102614772	102788939	174167	9	124			11
LB1489	4	102876971	102901267	24296	2	321
LB1490	4	102950740	102961318	10578	2	258			23
LB1491	4	102976341	103003546	27205	5	127			18
LB1492	4	103078070	103112499	34429	4	201			58
LB1493	4	103124268	103128841	4573	2	255			22
LB1494	4	103170237	103570111	399874	18	70			20
LB1495	4	103657156	103672455	15299	4	147			35
LB1496	4	103704841	103719761	14920	4	287			64
LB1497	4	103795361	103802697	7336	2	216			16
LB1498	4	103812146	103820428	8282	2	216			16
LB1499	4	103832871	103864586	31715	4	149			1
LB1500	4	104066005	104073838	7833	2	357			24
LB1501	4	104241275	104246042	4767	3	282			20
LB1502	4	104297939	104309732	11793	2	260			29
LB1503	4	104614811	104624493	9682	3	188			21
LB1504	4	106382019	106393652	11633	2	258			4
LB1505	4	106680406	106989875	309469	6	194			43
LB1506	4	107317842	107708490	390648	10	126			37
LB1507	4	107814287	108120490	306203	6	144			37
LB1508	4	108370333	108426506	56173	5	219			46
LB1509	4	108740878	108746592	5714	2	244			4
LB1510	4	109081962	109154654	72692	8	119			7
LB1511	4	109351567	109535131	183564	6	118			3
LB1512	4	109538567	109588655	50088	4	120			6
LB1513	4	109666032	109786226	120194	8	120			5
LB1514	4	110037790	110049121	11331	2	188			1
LB1515	4	118837416	118841489	4073	3	236			15
LB1516	4	119564521	119568706	4185	2	253			4
LB1517	4	120458148	120479369	21221	3	267			8
LB1518	4	120481636	120491813	10177	2	268			6
LB1519	4	120880495	120894523	14028	2	234
LB1520	4	120923627	120933205	9578	2	234
LB1521	4	120937398	120941886	4488	5	210			29
LB1522	4	121834303	121849071	14768	4	173			2
LB1523	4	121919300	121934819	15519	3	240			8
LB1524	4	121934872	121949282	14410	2	241			6
LB1525	4	122267253	122305454	38201	5	174			20
LB1526	4	122403904	122453950	50046	7	108			3
LB1527	4	122518965	122525859	6894	2	263			12
LB1528	4	122649494	122662282	12788	2	263			12
LB1529	4	128403911	128420197	16286	2	250			7
LB1530	4	128420755	128429168	8413	2	250			7
LB1531	4	128432813	128444767	11954	3	248			9
LB1532	4	128966660	128973489	6829	2	252			7
LB1533	5	4066031	4093098	27067	2	197			10
LB1534	5	4096290	4116813	20523	3	113			1
LB1535	5	4283747	4304909	21162	4	232			17
LB1536	5	4334479	4405206	70727	5	137			20
LB1537	5	4724486	4740567	16081	4	173			39
LB1538	5	4855158	4865317	10159	2	198			10
LB1539	5	5049609	5306391	256782	11	62			10
LB1540	5	5879661	5995664	116003	7	66			14
LB1541	5	6181907	6580750	398843	9	204			16
LB1542	5	6585111	6599258	14147	3	218			1
LB1543	5	6831560	6883200	51640	4	214			9
LB1544	5	7310132	7389058	78926	2	230			6
LB1545	5	7501397	7696966	195569	9	193			50
LB1546	5	7699337	8044624	345287	9	125			32
LB1547	5	8185880	8191736	5856	2	223			6
LB1548	5	8353842	8532869	179027	6	146			38
LB1549	5	8547957	8606463	58506	4	129			28
LB1550	5	8710396	8728985	18589	5	119			31
LB1551	5	8837438	9235210	397772	5	205			34
LB1552	5	9397539	9528435	130896	2	247		CNVR108	19
LB1553	5	12134565	12161665	27100	2	291			30
LB1554	5	12167552	12196198	28646	2	291			30
LB1555	5	13006891	13017700	10809	2	292			30
LB1556	5	13101844	13120161	18317	2	292			30
LB1557	5	13130219	13136871	6652	6	195			52
LB1558	5	17648762	17663436	14674	2	270			40
LB1559	5	17666136	17673498	7362	3	267			63
LB1560	5	17755382	17767280	11898	2	268			40
LB1561	5	18067396	18088960	21564	2	247	1		41
LB1562	5	23396957	23491045	94088	7	207			39
LB1563	5	24938961	25153672	214711	7	129			4
LB1564	5	25207722	25607237	399515	8	246			43
LB1565	5	25675472	25761393	85921	5	246			38
LB1566	5	25826193	25837364	11171	2	378			28
LB1567	5	26494514	26602417	107903	4	246			38
LB1568	5	26615487	26626126	10639	3	264			1
LB1569	5	26653558	26668743	15185	6	261			4
LB1570	5	26710742	26718086	7344	2	264
LB1571	5	27069020	27087588	18568	3	264			1
LB1572	5	27091959	27100705	8746	6	244			8
LB1573	5	27116653	27324572	207919	11	125			14
LB1574	5	28487774	28509221	21447	2	274
LB1575	5	29132631	29356042	223411	5	242			40
LB1576	5	30201738	30332736	130998	3	246			17
LB1577	5	30335102	30733227	398125	6	230			23
LB1578	5	30737129	30757541	20412	3	232			16
LB1579	5	30770193	31170169	399976	9	226			24
LB1580	5	31175247	31201279	26032	2	273			9
LB1581	5	31209830	31226481	16651	2	273			9
LB1582	5	32043275	32433882	390607	6	215			60
LB1583	5	33680806	33876970	196164	5	332			52
LB1584	5	34223492	34229359	5867	2	273			9
LB1585	5	34815131	35117680	302549	5	237			56
LB1586	5	35570591	35926287	355696	10	230			27
LB1587	5	36226401	36294275	67874	6	249			19
LB1588	5	38788460	39108658	320198	5	234			48
LB1589	5	39205022	39478467	273445	4	216			64
LB1590	5	41920945	42006824	85879	4	232			41
LB1591	5	42095174	42287383	192209	7	230			42
LB1592	5	42400867	42796993	396126	7	319			67
LB1593	5	44119788	44127767	7979	2	268
LB1594	5	44455995	44855964	399969	14	199			35
LB1595	5	44860111	44977257	117146	7	205			45
LB1596	5	45009377	45409367	399990	14	212			40
LB1597	5	45426181	45566019	139838	9	222			61
LB1598	5	45569352	45969300	399948	12	200			41
LB1599	5	45970555	46030564	60009	11	200			38
LB1600	5	46035017	46046907	11890	2	268
LB1601	5	46065844	46236442	170598	6	226			19
LB1602	5	46272596	46672338	399742	13	203			32
LB1603	5	46677694	46960886	283192	7	209			36
LB1604	5	47107515	47442029	334514	5	201			67
LB1605	5	47532076	47921943	389867	10	191			76
LB1606	5	47923691	48323649	399958	12	207			26
LB1607	5	48551563	48931293	379730	6	198			64
LB1608	5	48942011	48952376	10365	3	209			50
LB1609	5	48974759	48985674	10915	4	209			54
LB1610	5	49027505	49376855	349350	6	208			44
LB1611	5	49449309	49696184	246875	7	205			41
LB1612	5	49750699	50113801	363102	11	203			26
LB1613	5	50189378	50197859	8481	3	242			17
LB1614	5	50214739	50614124	399385	10	206		CNVR115	23
LB1615	5	50753379	51153265	399886	10	208			23
LB1616	5	51232354	51273482	41128	4	209			56
LB1617	5	51284814	51464014	179200	6	207			48
LB1618	5	51504609	51613171	108562	3	210			51
LB1619	5	51777606	51819913	42307	2	368			24
LB1620	5	51839638	51863219	23581	2	340			42
LB1621	5	51949088	52104970	155882	7	207			21
LB1622	5	52166960	52565888	398928	4	209			56
LB1623	5	52639023	53037930	398907	8	205			22
LB1624	5	53053499	53070335	16836	4	267			3
LB1625	5	53162272	53559316	397044	7	239			25
LB1626	5	53561486	53640214	78728	5	207			55
LB1627	5	53677864	54075096	397232	10	198			29
LB1628	5	54281542	54363382	81840	2	368			24
LB1629	5	54412406	54811550	399144	5	208			58
LB1630	5	54814900	54915353	100453	5	338			50
LB1631	5	54929658	55325712	396054	4	336			54
LB1632	5	56312562	56592973	280411	5	359			34
LB1633	5	56599041	56618988	19947	3	241			17
LB1634	5	56621530	57021512	399982	5	238			20
LB1635	5	57024996	57088734	63738	5	240			18
LB1636	5	57097931	57114055	16124	2	269
LB1637	5	57115915	57123385	7470	2	269
LB1638	5	57128630	57144988	16358	2	269
LB1639	5	57148378	57547139	398761	14	197			46
LB1640	5	57557413	57825722	268309	7	205			46
LB1641	5	57828850	57839405	10555	2	335			39
LB1642	5	57899262	57907046	7784	2	335			39
LB1643	5	58160083	58554313	394230	8	204			45
LB1644	5	58589471	58805247	215776	10	206			50
LB1645	5	58809553	58820211	10658	2	369			23
LB1646	5	58901685	58908944	7259	3	236			20
LB1647	5	58913419	59313364	399945	8	203			41
LB1648	5	59322940	59334435	11495	2	241			15
LB1649	5	59370850	59376676	5826	4	205			45
LB1650	5	59422793	59445908	23115	4	204			45
LB1651	5	59457198	59461916	4718	2	369			25
LB1652	5	59518265	59918153	399888	11	200			33
LB1653	5	59951835	60262706	310871	5	202			22
LB1654	5	60266507	60275963	9456	2	327			39
LB1655	5	60287530	60369951	82421	4	202			26
LB1656	5	60382073	60624994	242921	12	192			27
LB1657	5	60639669	60642445	2776	2	370			24
LB1658	5	60656398	60765461	109063	6	231			21
LB1659	5	61863830	62071723	207893	8	126			27
LB1660	5	62400476	62800358	399882	10	124			23
LB1661	5	62806869	62852334	45465	4	129			27
LB1662	5	62924322	63084843	160521	6	196			108
LB1663	5	63467886	63524671	56785	2	250			51
LB1664	5	64295337	64403793	108456	8	134		CNVR116	21
LB1665	5	64996554	65007222	10668	2	242			17
LB1666	5	65010739	65017147	6408	2	242			17
LB1667	5	65019868	65035709	15841	3	242			18
LB1668	5	65053016	65091424	38408	4	241			24
LB1669	5	65098296	65114523	16227	4	138			26
LB1670	5	65124680	65418648	293968	13	134			16
LB1671	5	65425082	65457174	32092	2	260			44
LB1672	5	65862429	65887421	24992	3	187			27
LB1673	5	65958063	65967495	9432	2	255			16
LB1674	5	66021102	66100317	79215	6	134			26
LB1675	5	66507772	66513400	5628	2	251			8
LB1676	5	66520619	66527456	6837	3	250			9
LB1677	5	66631811	66717416	85605	3	193			26
LB1678	5	67009679	67036486	26807	3	219			18
LB1679	5	67487569	67530277	42708	4	194			28
LB1680	5	67930394	67936679	6285	2	243
LB1681	5	67953496	67957339	3843	2	243
LB1682	5	67965849	67970314	4465	2	243
LB1683	5	67973174	67986884	13710	2	243
LB1684	5	68207359	68214887	7528	2	243
LB1685	5	68218016	68227990	9974	4	240			4
LB1686	5	68246554	68255406	8852	2	243
LB1687	5	68258541	68276417	17876	2	243
LB1688	5	68282059	68289806	7747	2	243
LB1689	5	68496130	68501578	5448	2	243
LB1690	5	68534852	68553046	18194	2	243
LB1691	5	68746904	68794648	47744	3	218			20
LB1692	5	69007787	69019402	11615	2	230
LB1693	5	69035092	69047469	12377	3	218			14
LB1694	5	69050560	69058754	8194	3	218			20
LB1695	5	69078109	69090898	12789	3	241			1
LB1696	5	69108862	69116183	7321	2	242
LB1697	5	69178704	69207451	28747	6	193			23
LB1698	5	70108317	70137198	28881	2	232
LB1699	5	70149837	70166261	16424	3	231			1
LB1700	5	70238637	70284762	46125	5	181			23
LB1701	5	70690918	70700368	9450	5	225			6
LB1702	5	72764506	72771877	7371	3	230			1
LB1703	5	73036794	73042852	6058	4	225			2
LB1704	5	73260956	73266980	6024	2	229
LB1705	5	73637732	73708317	70585	3	214			11
LB1706	5	73998733	74003386	4653	2	240
LB1707	5	74577188	74733623	156435	8	167			17
LB1708	5	74737226	75137183	399957	9	150			27
LB1709	5	75279760	75487407	207647	7	153			28
LB1710	5	75511354	75552589	41235	5	159			21
LB1711	5	75849128	75856802	7674	2	237
LB1712	5	76341194	76468182	126988	10	147			25
LB1713	5	77251641	77271753	20112	2	233
LB1714	5	77302202	77329465	27263	2	233
LB1715	5	77332922	77342966	10044	3	231			2
LB1716	5	77422847	77428927	6080	2	233
LB1717	5	77490912	77505020	14108	2	233
LB1718	5	77505235	77513719	8484	2	233
LB1719	5	77515216	77519841	4625	3	232			1
LB1720	5	77791888	77833107	41219	6	161			21
LB1721	5	77860263	77865230	4967	2	235
LB1722	5	77962305	77972694	10389	2	236
LB1723	5	78201237	78209926	8689	2	237
LB1724	5	78360315	78373553	13238	2	235
LB1725	5	79081683	79089844	8161	4	233			3
LB1726	5	79093904	79115874	21970	2	235
LB1727	5	79120001	79131848	11847	2	235
LB1728	5	79141411	79156219	14808	2	235
LB1729	5	79534735	79839547	304812	17	172			34
LB1730	5	79861153	79873538	12385	4	232			5
LB1731	5	79950194	80020606	70412	6	185			5
LB1732	5	80051249	80059504	8255	2	233
LB1733	5	80131174	80141969	10795	2	230
LB1734	5	80143624	80497635	354011	10	179			13
LB1735	5	80681263	81081174	399911	8	179			11
LB1736	5	81082945	81199556	116611	3	183			17
LB1737	5	81204510	81604272	399762	9	178			11
LB1738	5	82132744	82158322	25578	3	226			1
LB1739	5	82160831	82558781	397950	8	179			11
LB1740	5	82820819	83213310	392491	10	181			9
LB1741	5	83701151	83879164	178013	6	223			7
LB1742	5	84281709	84359030	77321	11	156			19
LB1743	5	84380915	84390274	9359	2	234
LB1744	5	84852339	84866036	13697	3	229			1
LB1745	5	85844938	85857025	12087	2	242
LB1746	5	86122291	86129874	7583	2	233
LB1747	5	86132144	86143979	11835	2	233
LB1748	5	86728165	86755979	27814	4	196			15
LB1749	5	86866200	86872108	5908	3	233			1
LB1750	5	87071949	87471471	399522	11	225			29
LB1751	5	87610524	87686567	76043	7	234			6
LB1752	5	93989175	93995640	6465	4	240			14
LB1753	5	94060965	94117308	56343	5	85			4
LB1754	5	94524560	94529984	5424	4	215			30
LB1755	5	95642197	95653487	11290	2	207
LB1756	5	96395462	96435448	39986	4	176			29
LB1757	5	96715070	96720690	5620	3	223			19
LB1758	5	98245670	98249292	3622	2	236
LB1759	5	98252669	98264751	12082	2	236
LB1760	5	98406287	98417107	10820	5	223			10
LB1761	5	101443431	101516855	73424	6	206			57
LB1762	5	101556696	101628457	71761	7	204			63
LB1763	5	101870105	101874318	4213	2	205			18
LB1764	5	101882399	101888806	6407	2	205			18
LB1765	5	101933296	101963701	30405	4	216			15
LB1766	5	102187270	102200043	12773	2	273	1		33
LB1767	6	3099608	3107687	8079	3	204			28
LB1768	6	3247920	3252364	4444	2	220		CNVR121
LB1769	6	3259064	3270163	11099	2	220		CNVR121
LB1770	6	3532249	3547206	14957	4	228		CNVR121	19
LB1771	6	3632144	3710975	78831	7	114		CNVR121	16
LB1772	6	4176664	4239684	63020	5	178			4
LB1773	6	4311509	4319767	8258	4	213			4
LB1774	6	4322374	4344600	22226	4	178			1
LB1775	6	5078266	5125010	46744	5	180			2
LB1776	6	5426975	5571278	144303	8	199			30
LB1777	6	5573472	5584599	11127	2	222
LB1778	6	5739309	5837052	97743	6	170			18
LB1779	6	6584224	6588545	4321	2	222
LB1780	6	6739955	6744872	4917	2	215
LB1781	6	9991623	10005114	13491	3	220			6	1
LB1782	6	10148440	10149263	823	3	224			1
LB1783	6	11541084	11615082	73998	5	60			2
LB1784	6	11678632	11685490	6858	3	246			23
LB1785	6	11787884	11796473	8589	2	225
LB1786	6	11854116	11865557	11441	2	225
LB1787	6	11871465	11876630	5165	2	225
LB1788	6	12126135	12135042	8907	3	222	1		7	1
LB1789	6	12875990	12892061	16071	2	258			22
LB1790	6	12922913	12932469	9556	4	223			3
LB1791	6	13206161	13215600	9439	2	224
LB1792	6	13230664	13265259	34595	3	165			22
LB1793	6	13280718	13288055	7337	2	224
LB1794	6	13775491	13784684	9193	2	252
LB1795	6	13961141	13969493	8352	3	229			1
LB1796	6	14417050	14426141	9091	2	230			1
LB1797	6	14748963	14754787	5824	2	229			1
LB1798	6	14882826	14891467	8641	2	229
LB1799	6	15927741	16097264	169523	6	138			8
LB1800	6	16651722	16662092	10370	3	197			1
LB1801	6	17223409	17234295	10886	3	222			3
LB1802	6	17250526	17254623	4097	2	225
LB1803	6	17526408	17571727	45319	6	148			2
LB1804	6	18102260	18349390	247130	12	97			12
LB1805	6	18703172	18715572	12400	2	227
LB1806	6	19161049	19168405	7356	3	196			24
LB1807	6	19181454	19190306	8852	3	259			1
LB1808	6	19310938	19320054	9116	2	260
LB1809	6	19335227	19345325	10098	2	260
LB1810	6	19372549	19389452	16903	2	260
LB1811	6	19393359	19397319	3960	2	260
LB1812	6	19407698	19414990	7292	3	259			1
LB1813	6	19469001	19616637	147636	12	103			17
LB1814	6	19662894	19687447	24553	4	169			27
LB1815	6	19720076	20020580	300504	10	142			23
LB1816	6	20149282	20169801	20519	3	156			7
LB1817	6	21182038	21197602	15564	2	257
LB1818	6	21310611	21317369	6758	2	257
LB1819	6	21731776	21741323	9547	3	201			32
LB1820	6	23349841	23360101	10260	2	218			16
LB1821	6	23376505	23385918	9413	2	218			16
LB1822	6	23434830	23448187	13357	5	171			23
LB1823	6	23508454	23858105	349651	10	92			20
LB1824	6	23907758	24190641	282883	4	193			42
LB1825	6	24194730	24594617	399887	16	117			15
LB1826	6	24603304	24616383	13079	2	279
LB1827	6	24622507	24951045	328538	11	92			23
LB1828	6	25097984	25179133	81149	4	115			25
LB1829	6	25203856	25208258	4402	3	278			2
LB1830	6	25211501	25565996	354495	12	109			33
LB1831	6	25612058	25673588	61530	5	145			9
LB1832	6	26635213	26678925	43712	4	165			4
LB1833	6	26937003	26942027	5024	2	198			23
LB1834	6	28417336	28481054	63718	3	231			2
LB1835	6	30909925	30935469	25544	5	61			1
LB1836	6	31750006	32119273	369267	7	66			26
LB1837	6	32291048	32303032	11984	4	178			48
LB1838	6	32305215	32308768	3553	3	221			20
LB1839	6	32321786	32326277	4491	3	181			45
LB1840	6	32606391	32620702	14311	5	165			29
LB1841	6	32624167	32635888	11721	2	242
LB1842	6	33462219	33468584	6365	2	222
LB1843	6	33682861	33694468	11607	2	228
LB1844	6	33854605	33860787	6182	3	229			1
LB1845	6	35178403	35219906	41503	5	165			11
LB1846	6	35300241	35332792	32551	5	169			6
LB1847	6	35354577	35745877	391300	9	172			7
LB1848	6	68738475	68834015	95540	8	111			17
LB1849	6	68918899	69017882	98983	6	134			8
LB1850	6	69928934	70000335	71401	10	130			7
LB1851	6	70209053	70237899	28846	2	254
LB1852	6	70250676	70650519	399843	10	135			8
LB1853	6	70653423	70827179	173756	3	254			1
LB1854	6	71403589	71459023	55434	4	123			6
LB1855	6	71492383	71697524	205141	9	120			8
LB1856	6	71813729	71829301	15572	3	169
LB1857	6	72393324	72564402	171078	6	120			5
LB1858	6	73878320	73978100	99780	8	119			8
LB1859	6	74111905	74120594	8689	2	229			13
LB1860	6	74180675	74184783	4108	2	229			13
LB1861	6	74191500	74198707	7207	2	252
LB1862	6	74414634	74424906	10272	3	205			12
LB1863	6	74448973	74476097	27124	4	204			10
LB1864	6	74678974	74707803	28829	5	133			11
LB1865	6	75704906	75832948	128042	9	116			9
LB1866	6	76157466	76229903	72437	5	165			2
LB1867	6	76529968	76536319	6351	4	248			2
LB1868	6	76908790	77230574	321784	8	152			4
LB1869	6	78587709	78737465	149756	6	151			3
LB1870	6	93470653	93487616	16963	3	209
LB1871	6	99583072	99591262	8190	4	226			5
LB1872	6	99714520	99723600	9080	3	227			1
LB1873	6	99803486	99821793	18307	2	227
LB1874	6	99825151	99832962	7811	2	227
LB1875	6	99834148	99842336	8188	4	225			3
LB1876	6	99848564	99859550	10986	4	225			4
LB1877	6	99861614	99865431	3817	2	227
LB1878	6	100074691	100080542	5851	2	227
LB1879	6	100080898	100101213	20315	2	227
LB1880	6	101282511	101325759	43248	2	229
LB1881	6	101876952	101888587	11635	2	228
LB1882	6	103733731	103746105	12374	4	205			13
LB1883	6	103753856	103763122	9266	3	225			1
LB1884	6	104881064	104896687	15623	2	226
LB1885	6	104897494	104908944	11450	2	226
LB1886	6	104917248	104923159	5911	2	226
LB1887	6	104923249	104935362	12113	3	225			1
LB1888	6	104935822	104944420	8598	2	226
LB1889	6	104947719	104985744	38025	3	210		CNVR145	2
LB1890	6	104989590	105002366	12776	3	223			3
LB1891	6	105005114	105011844	6730	3	225			1
LB1892	6	105015683	105037892	22209	2	226
LB1893	6	105040601	105087946	47345	2	226
LB1894	6	105088146	105104500	16354	3	224			2
LB1895	6	105105339	105146087	40748	4	223			3
LB1896	6	105148610	105164747	16137	5	222			4
LB1897	6	105166779	105173360	6581	3	225			1
LB1898	6	105177394	105191365	13971	3	220			6
LB1899	6	105195088	105201879	6791	2	226
LB1900	6	105205234	105233369	28135	2	226
LB1901	6	105235760	105261089	25329	3	224			2
LB1902	6	105264678	105277104	12426	2	226
LB1903	6	105278348	105283295	4947	2	226
LB1904	6	105285187	105295736	10549	4	222			4
LB1905	6	105302194	105310284	8090	2	226
LB1906	6	105314462	105322949	8487	3	225			1
LB1907	6	105324014	105334587	10573	2	226
LB1908	6	105339303	105349360	10057	3	210			2
LB1909	6	105367372	105386680	19308	2	226
LB1910	6	112221554	112232530	10976	2	219
LB1911	6	112652485	112695252	42767	3	219			1
LB1912	6	112697237	112708869	11632	3	219			1
LB1913	6	112710257	112720129	9872	2	220
LB1914	6	112736911	112749981	13070	2	220
LB1915	6	112754738	112763162	8424	4	218			3
LB1916	6	112765492	112771067	5575	2	220
LB1917	6	112772609	112782527	9918	2	220
LB1918	6	112784920	112798990	14070	2	220
LB1919	6	112805316	112814983	9667	2	220
LB1920	6	112817342	112834132	16790	2	220
LB1921	6	112836015	112844135	8120	2	220
LB1922	6	113135210	113142631	7421	2	220
LB1923	6	113154568	113172288	17720	2	220
LB1924	6	114560016	114573355	13339	4	218			3
LB1925	6	115053275	115063339	10064	2	220
LB1926	6	115112694	115124781	12087	2	220
LB1927	6	116673926	116677715	3789	2	222
LB1928	6	116707473	116717539	10066	3	220			3
LB1929	6	117402088	117412137	10049	4	212			9
LB1930	6	117636766	117649993	13227	5	215			8
LB1931	6	117682046	117693419	11373	2	221
LB1932	6	117696112	117716544	20432	2	221
LB1933	6	117736765	117744426	7661	2	221
LB1934	6	117748118	117763872	15754	2	221
LB1935	6	117830353	117835181	4828	2	221
LB1936	6	117862631	117879004	16373	2	221
LB1937	6	118040438	118044962	4524	3	220			1
LB1938	6	118092822	118103661	10839	2	221
LB1939	6	118104891	118114951	10060	2	221
LB1940	6	118123593	118129146	5553	3	222			2
LB1941	6	118550760	118555676	4916	2	225
LB1942	6	119338315	119352909	14594	2	225
LB1943	6	119354532	119363453	8921	3	224			1
LB1944	6	119369192	119378316	9124	2	225
LB1945	6	119379554	119390541	10987	5	222			6
LB1946	6	119393074	119408968	15894	3	223			2
LB1947	6	119410754	119417509	6755	2	225
LB1948	6	119526313	119550143	23830	2	226
LB1949	6	120240400	120254515	14115	4	202			8
LB1950	6	120259899	120314088	54189	3	222			1
LB1951	6	120326506	120343016	16510	2	223
LB1952	6	120344373	120358134	13761	3	221			2
LB1953	6	120532935	120542938	10003	2	224
LB1954	6	120570641	120578948	8307	2	223
LB1955	6	120580721	120591828	11107	3	220			4
LB1956	6	121237922	121246359	8437	5	203			4
LB1957	6	121248074	121255574	7500	2	222
LB1958	6	121301498	121307685	6187	2	222
LB1959	6	122299876	122349878	50002	2	221
LB1960	6	122959420	122986481	27061	4	205			4
LB1961	6	122991168	123003461	12293	3	220			1
LB1962	6	123006544	123012255	5711	5	216			6
LB1963	6	123105842	123171738	65896	4	204			4
LB1964	6	124769827	124796225	26398	2	220
LB1965	6	124799974	124811478	11504	2	220
LB1966	6	124812737	124828753	16016	2	220
LB1967	6	124830685	124846094	15409	2	220
LB1968	6	124848125	124869703	21578	3	214			6
LB1969	6	124872660	124878074	5414	2	220
LB1970	6	124878707	124910928	32221	2	220
LB1971	6	124916827	124926409	9582	3	219			1
LB1972	6	124926994	124949257	22263	4	215			5
LB1973	6	124950604	124965283	14679	2	220
LB1974	6	126951456	126959106	7650	4	221			2
LB1975	6	127004148	127031460	27312	3	221			1
LB1976	6	127033198	127050351	17153	3	221			1
LB1977	6	127054095	127064526	10431	3	221			1
LB1978	6	127256682	127267062	10380	2	222
LB1979	6	128288699	128309625	20926	3	207			14
LB1980	6	136373345	136381224	7879	3	221			2
LB1981	6	138619165	138635648	16483	3	201			13
LB1982	6	140823345	140971494	148149	6	198			16
LB1983	6	142135411	142148917	13506	2	301			35
LB1984	6	142553079	142671684	118605	3	298			37
LB1985	6	149804371	149915053	110682	5	168			31
LB1986	6	150053258	150057600	4342	2	229			10
LB1987	6	150689560	150706446	16886	2	228			10
LB1988	6	150916686	150924420	7734	4	228			9
LB1989	6	151278305	151474109	195804	10	97			8
LB1990	6	151829694	151837416	7722	2	242
LB1991	6	151850612	151857388	6776	2	242
LB1992	6	152156477	152165360	8883	2	242
LB1993	6	155363904	155371326	7422	3	200			38
LB1994	6	158625665	158634162	8497	2	223			1
LB1995	6	158634982	158646534	11552	2	223			1
LB1996	6	160286276	160289368	3092	2	211
LB1997	6	161060449	161079922	19473	3	209			4
LB1998	6	161091653	161100590	8937	2	211
[truncated: 2,472 more rows]

## Sheet: Table S3
Supplementary Table S3: List of potentially harmful haplotypes identified in the Base Population (BP), in the Cohorts G12, G23 and G3, and in the Whole Population according to the probability of observing no homozygous haplotypes (P(O[H]). For each haplotype the following information is given: Linkage disequilibrium Block (LB) in which the haplotype was identified, the porcine chromosome (SSC) in…
			BP				G12				G23				G3				WP				Allele present in
LB	SSC	Allele code	N	q2	P(O[H])	Homozygous	N	q2	P(O[H])	Homozygous	N	q2	P(O[H])	Homozygous	N	q2	P(O[H])	Homozygous	N	q2	P(O[H])	Homozygous	Father	Mother	Paternal Grandparents	Maternal Grandparents
LB6	1	103									1	3.24e-06	0.000910026	0					1	1.21e-06	0.000569748	0	0	0	0	0
LB11	1	103									1	3.24e-06	0.000910026	0					1	1.21e-06	0.000569748	0	0	0	0	0
LB11	1	104													1	1.521e-05	0.00194499	0	1	1.21e-06	0.000569748	0	0	0	0	0
LB13	1	103					2	0.00036864	0.0189867	0									2	4.41e-06	0.00207495	0	0	0	0	0
LB15	1	103									1	3.24e-06	0.000910026	0					1	1.21e-06	0.000569748	0	0	0	0	0
LB15	1	104									1	3.24e-06	0.000910026	0					1	1.21e-06	0.000569748	0	0	0	0	0
LB16	1	103									1	3.24e-06	0.000910026	0					1	1.21e-06	0.000569748	0	0	0	0	0
LB17	1	103					1	9.216e-05	0.00478086	0	1	3.24e-06	0.000910026	0					2	4.41e-06	0.00207495	0	0	0	0	0
LB19	1	103													1	1.521e-05	0.00194499	0	1	1.21e-06	0.000569748	0	0	0	0	0
LB20	1	103													1	1.521e-05	0.00194499	0	1	1.21e-06	0.000569748	0	0	0	0	0
LB20	1	104													1	1.521e-05	0.00194499	0	1	1.21e-06	0.000569748	0	0	0	0	0
LB25	1	103									1	3.24e-06	0.000910026	0					1	1.21e-06	0.000569748	0	0	0	0	0
LB25	1	104													2	6.084e-05	0.00775728	0	2	4.41e-06	0.00207495	0	0	0	0	0
LB28	1	103									1	3.24e-06	0.000910026	0					1	1.21e-06	0.000569748	0	0	0	0	0
LB29	1	103													3	0.00013689	0.0173693	0	3	1.024e-05	0.00481143	0	0	0	0	0
LB31	1	103					1	9.216e-05	0.00478086	0									1	1.21e-06	0.000569748	0	0	0	0	0
LB33	1	103													1	1.521e-05	0.00194499	0	1	1.21e-06	0.000569748	0	0	0	0	0
LB43	1	103									1	3.24e-06	0.000910026	0					1	1.21e-06	0.000569748	0	0	0	0	0
LB45	1	103													1	1.521e-05	0.00194499	0	1	1.21e-06	0.000569748	0	0	0	0	0
LB46	1	103					2	0.00036864	0.0189867	0	2	1.296e-05	0.00363514	0					4	1.764e-05	0.00827402	0	0	0	0	0
LB47	1	103													1	1.521e-05	0.00194499	0	1	1.21e-06	0.000569748	0	0	0	0	0
LB50	1	103									1	3.24e-06	0.000910026	0					1	1.21e-06	0.000569748	0	0	0	0	0
LB51	1	103													2	6.084e-05	0.00775728	0	2	4.41e-06	0.00207495	0	0	0	0	0
LB53	1	103					1	9.216e-05	0.00478086	0	1	3.24e-06	0.000910026	0	1	1.521e-05	0.00194499	0	3	1.024e-05	0.00481143	0	0	0	0	1
LB53	1	104													2	6.084e-05	0.00775728	0	2	4.41e-06	0.00207495	0	0	0	0	0
LB57	1	103					1	9.216e-05	0.00478086	0									1	1.21e-06	0.000569748	0	0	0	0	0
LB59	1	103													1	1.521e-05	0.00194499	0	1	1.21e-06	0.000569748	0	0	0	0	0
LB65	1	103					1	9.216e-05	0.00478086	0									1	1.21e-06	0.000569748	0	0	0	0	0
LB65	1	104									2	1.296e-05	0.00363514	0					2	4.41e-06	0.00207495	0	0	0	0	0
LB68	1	103													1	1.521e-05	0.00194499	0	1	1.21e-06	0.000569748	0	0	0	0	0
LB69	1	103									1	3.24e-06	0.000910026	0					1	1.21e-06	0.000569748	0	0	0	0	0
LB69	1	104													1	1.521e-05	0.00194499	0	1	1.21e-06	0.000569748	0	0	0	0	0
LB70	1	103									1	3.24e-06	0.000910026	0					1	1.21e-06	0.000569748	0	0	0	0	0
LB73	1	103									1	3.24e-06	0.000910026	0					1	1.21e-06	0.000569748	0	0	0	0	0
LB82	1	103									2	1.296e-05	0.00363514	0					2	4.41e-06	0.00207495	0	0	0	0	0
LB82	1	104									1	3.24e-06	0.000910026	0					1	1.21e-06	0.000569748	0	0	0	0	0
LB89	1	103					1	9.216e-05	0.00478086	0									1	1.21e-06	0.000569748	0	0	0	0	0
LB91	1	103									1	3.24e-06	0.000910026	0					1	1.21e-06	0.000569748	0	0	0	0	0
LB95	1	103									1	3.24e-06	0.000910026	0					1	1.21e-06	0.000569748	0	0	0	0	0
LB103	1	103									1	3.24e-06	0.000910026	0					1	1.21e-06	0.000569748	0	0	0	0	0
LB103	1	104													1	1.521e-05	0.00194499	0	1	1.21e-06	0.000569748	0	0	0	0	0
LB104	1	103					1	9.216e-05	0.00478086	0									1	1.21e-06	0.000569748	0	0	0	0	0
LB107	1	103													1	1.521e-05	0.00194499	0	1	1.21e-06	0.000569748	0	0	0	0	0
LB108	1	103									1	3.24e-06	0.000910026	0					1	1.21e-06	0.000569748	0	0	0	0	0
LB110	1	103													1	1.521e-05	0.00194499	0	1	1.21e-06	0.000569748	0	0	0	0	0
LB111	1	103									1	3.24e-06	0.000910026	0					1	1.21e-06	0.000569748	0	0	0	0	0
LB112	1	103									2	1.296e-05	0.00363514	0					2	4.41e-06	0.00207495	0	0	0	0	0
LB114	1	103	1	0.0025	0.0246901	0					2	1.296e-05	0.00363514	0					3	1.024e-05	0.00481143	0	0	0	2	0
LB114	1	104					1	9.216e-05	0.00478086	0									1	1.21e-06	0.000569748	0	0	0	0	0
LB115	1	103									1	3.24e-06	0.000910026	0	1	1.521e-05	0.00194499	0	2	4.41e-06	0.00207495	0	0	0	0	0
LB117	1	103													1	1.521e-05	0.00194499	0	1	1.21e-06	0.000569748	0	0	0	0	0
LB119	1	103					1	9.216e-05	0.00478086	0									1	1.21e-06	0.000569748	0	0	0	0	0
LB124	1	103									1	3.24e-06	0.000910026	0					1	1.21e-06	0.000569748	0	0	0	0	0
LB126	1	103													1	1.521e-05	0.00194499	0	1	1.21e-06	0.000569748	0	0	0	0	0
LB128	1	103					1	9.216e-05	0.00478086	0									1	1.21e-06	0.000569748	0	0	0	0	0
LB132	1	103									2	1.296e-05	0.00363514	0					2	4.41e-06	0.00207495	0	0	0	0	0
LB134	1	103					1	9.216e-05	0.00478086	0	1	3.24e-06	0.000910026	0					2	4.41e-06	0.00207495	0	0	0	0	0
LB139	1	103									1	3.24e-06	0.000910026	0					1	1.21e-06	0.000569748	0	0	0	0	0
LB139	1	104									1	3.24e-06	0.000910026	0	1	1.521e-05	0.00194499	0	2	4.41e-06	0.00207495	0	0	0	0	0
LB146	1	103									1	3.24e-06	0.000910026	0					1	1.21e-06	0.000569748	0	0	0	0	0
LB148	1	103									1	3.24e-06	0.000910026	0					1	1.21e-06	0.000569748	0	0	0	0	0
LB150	1	103					1	9.216e-05	0.00478086	0									1	1.21e-06	0.000569748	0	0	0	0	0
LB155	1	103					1	9.216e-05	0.00478086	0	4	5.041e-05	0.0140654	0	2	6.084e-05	0.00775728	0	7	5.476e-05	0.0254622	0	0	2	0	0
LB161	1	103					1	9.216e-05	0.00478086	0	1	3.24e-06	0.000910026	0					2	4.41e-06	0.00207495	0	0	0	0	0
LB161	1	104									1	3.24e-06	0.000910026	0					1	1.21e-06	0.000569748	0	0	0	0	0
LB161	1	105													1	1.521e-05	0.00194499	0	1	1.21e-06	0.000569748	0	0	0	0	0
LB162	1	103									2	1.296e-05	0.00363514	0					2	4.41e-06	0.00207495	0	0	0	0	0
LB167	1	103									1	3.24e-06	0.000910026	0					1	1.21e-06	0.000569748	0	0	0	0	0
LB168	1	103													1	1.521e-05	0.00194499	0	1	1.21e-06	0.000569748	0	0	0	0	0
LB173	1	103									1	3.24e-06	0.000910026	0	1	1.521e-05	0.00194499	0	2	4.41e-06	0.00207495	0	0	1	0	0
LB177	1	104	1	0.0025	0.0246901	0									1	1.521e-05	0.00194499	0	2	4.41e-06	0.00207495	0	0	0	0	0
LB177	1	105					1	9.216e-05	0.00478086	0	2	1.296e-05	0.00363514	0					3	1.024e-05	0.00481143	0	0	0	0	0
LB177	1	106									1	3.24e-06	0.000910026	0					1	1.21e-06	0.000569748	0	0	0	0	0
LB177	1	107									1	3.24e-06	0.000910026	0					1	1.21e-06	0.000569748	0	0	0	0	0
LB177	1	108									1	3.24e-06	0.000910026	0					1	1.21e-06	0.000569748	0	0	0	0	0
LB177	1	109									1	3.24e-06	0.000910026	0					1	1.21e-06	0.000569748	0	0	0	0	0
LB177	1	110									1	3.24e-06	0.000910026	0					1	1.21e-06	0.000569748	0	0	0	0	0
LB177	1	111									1	3.24e-06	0.000910026	0					1	1.21e-06	0.000569748	0	0	0	0	0
LB177	1	112													1	1.521e-05	0.00194499	0	1	1.21e-06	0.000569748	0	0	0	0	0
LB177	1	113													1	1.521e-05	0.00194499	0	1	1.21e-06	0.000569748	0	0	0	0	0
LB177	1	114													1	1.521e-05	0.00194499	0	1	1.21e-06	0.000569748	0	0	0	0	0
LB177	1	115													1	1.521e-05	0.00194499	0	1	1.21e-06	0.000569748	0	0	0	0	0
LB177	1	116													1	1.521e-05	0.00194499	0	1	1.21e-06	0.000569748	0	0	0	0	0
LB178	1	104					1	9.216e-05	0.00478086	0	1	3.24e-06	0.000910026	0					2	4.41e-06	0.00207495	0	1	0	0	0
LB178	1	105					1	9.216e-05	0.00478086	0	2	1.296e-05	0.00363514	0					3	1.024e-05	0.00481143	0	0	0	0	0
LB178	1	106									2	1.296e-05	0.00363514	0					2	4.41e-06	0.00207495	0	0	0	0	0
LB178	1	107									1	3.24e-06	0.000910026	0					1	1.21e-06	0.000569748	0	0	0	0	0
LB178	1	108									2	1.296e-05	0.00363514	0					2	4.41e-06	0.00207495	0	0	0	0	0
LB178	1	109									1	3.24e-06	0.000910026	0					1	1.21e-06	0.000569748	0	0	0	0	0
LB179	1	104									1	3.24e-06	0.000910026	0	2	6.084e-05	0.00775728	0	3	1.024e-05	0.00481143	0	0	0	0	0
LB179	1	105									2	1.296e-05	0.00363514	0					2	4.41e-06	0.00207495	0	0	0	0	0
LB179	1	106									1	3.24e-06	0.000910026	0					1	1.21e-06	0.000569748	0	0	0	0	0
LB179	1	107									1	3.24e-06	0.000910026	0					1	1.21e-06	0.000569748	0	0	0	0	0
LB179	1	108									1	3.24e-06	0.000910026	0					1	1.21e-06	0.000569748	0	0	0	0	0
LB179	1	109													1	1.521e-05	0.00194499	0	1	1.21e-06	0.000569748	0	0	0	0	0
LB180	1	104	1	0.0025	0.0246901	0					4	5.041e-05	0.0140654	0	1	1.521e-05	0.00194499	0	6	4.096e-05	0.0191073	0	0	0	0	1
LB180	1	105					2	0.00036864	0.0189867	0	1	3.24e-06	0.000910026	0					3	1.024e-05	0.00481143	0	0	0	0	0
LB180	1	106									2	1.296e-05	0.00363514	0					2	4.41e-06	0.00207495	0	0	0	0	0
LB181	1	104					1	9.216e-05	0.00478086	0									1	1.21e-06	0.000569748	0	0	0	0	0
LB181	1	105																	8	7.225e-05	0.0334573	0	0	6	0	0
LB181	1	106									2	1.296e-05	0.00363514	0					2	4.41e-06	0.00207495	0	0	0	0	0
LB181	1	107									2	1.296e-05	0.00363514	0					2	4.41e-06	0.00207495	0	0	0	0	0
LB181	1	108									1	3.24e-06	0.000910026	0					1	1.21e-06	0.000569748	0	0	0	0	0
LB181	1	109									1	3.24e-06	0.000910026	0					1	1.21e-06	0.000569748	0	0	0	0	0
LB181	1	110									1	3.24e-06	0.000910026	0	1	1.521e-05	0.00194499	0	2	4.41e-06	0.00207495	0	0	0	0	0
LB181	1	111									1	3.24e-06	0.000910026	0					1	1.21e-06	0.000569748	0	0	0	0	0
LB181	1	112									3	2.809e-05	0.00786222	0	2	6.084e-05	0.00775728	0	5	2.809e-05	0.0131433	0	0	0	0	0
LB181	1	113									1	3.24e-06	0.000910026	0	1	1.521e-05	0.00194499	0	2	4.41e-06	0.00207495	0	0	0	0	0
LB181	1	114													1	1.521e-05	0.00194499	0	1	1.21e-06	0.000569748	0	0	0	0	0
LB181	1	115													1	1.521e-05	0.00194499	0	1	1.21e-06	0.000569748	0	0	0	0	0
LB181	1	116													1	1.521e-05	0.00194499	0	1	1.21e-06	0.000569748	0	0	0	0	0
LB183	1	104					2	0.00036864	0.0189867	0									2	4.41e-06	0.00207495	0	0	0	0	0
LB183	1	105									2	1.296e-05	0.00363514	0					2	4.41e-06	0.00207495	0	0	0	0	0
LB183	1	106									1	3.24e-06	0.000910026	0	1	1.521e-05	0.00194499	0	2	4.41e-06	0.00207495	0	0	0	0	0
LB183	1	107									1	3.24e-06	0.000910026	0					1	1.21e-06	0.000569748	0	0	0	0	0
LB183	1	108									1	3.24e-06	0.000910026	0					1	1.21e-06	0.000569748	0	0	0	0	0
LB183	1	109									1	3.24e-06	0.000910026	0					1	1.21e-06	0.000569748	0	0	0	0	0
LB183	1	110													1	1.521e-05	0.00194499	0	1	1.21e-06	0.000569748	0	0	0	0	0
LB183	1	111													1	1.521e-05	0.00194499	0	1	1.21e-06	0.000569748	0	0	0	0	0
LB183	1	112													1	1.521e-05	0.00194499	0	1	1.21e-06	0.000569748	0	0	0	0	0
LB183	1	113													1	1.521e-05	0.00194499	0	1	1.21e-06	0.000569748	0	0	0	0	0
LB184	1	104	1	0.0025	0.0246901	0	1	9.216e-05	0.00478086	0									2	4.41e-06	0.00207495	0	0	1	0	0
LB184	1	105									1	3.24e-06	0.000910026	0					1	1.21e-06	0.000569748	0	0	0	0	0
LB184	1	106									1	3.24e-06	0.000910026	0					1	1.21e-06	0.000569748	0	0	0	0	0
LB184	1	107									1	3.24e-06	0.000910026	0					1	1.21e-06	0.000569748	0	0	0	0	0
LB184	1	108									1	3.24e-06	0.000910026	0					1	1.21e-06	0.000569748	0	0	0	0	0
LB184	1	109									1	3.24e-06	0.000910026	0	1	1.521e-05	0.00194499	0	2	4.41e-06	0.00207495	0	0	0	0	0
LB184	1	110													1	1.521e-05	0.00194499	0	1	1.21e-06	0.000569748	0	0	0	0	0
LB185	1	104					1	9.216e-05	0.00478086	0									1	1.21e-06	0.000569748	0	0	0	0	0
LB185	1	105									1	3.24e-06	0.000910026	0					1	1.21e-06	0.000569748	0	0	0	0	0
LB185	1	106									1	3.24e-06	0.000910026	0					1	1.21e-06	0.000569748	0	0	0	0	0
LB185	1	107									1	3.24e-06	0.000910026	0					1	1.21e-06	0.000569748	0	0	0	0	0
LB185	1	108									1	3.24e-06	0.000910026	0					1	1.21e-06	0.000569748	0	0	0	0	0
LB185	1	109									1	3.24e-06	0.000910026	0					1	1.21e-06	0.000569748	0	0	0	0	0
LB185	1	110									1	3.24e-06	0.000910026	0					1	1.21e-06	0.000569748	0	0	0	0	0
LB185	1	111									1	3.24e-06	0.000910026	0					1	1.21e-06	0.000569748	0	0	0	0	0
LB185	1	112									1	3.24e-06	0.000910026	0					1	1.21e-06	0.000569748	0	0	0	0	0
LB185	1	113									1	3.24e-06	0.000910026	0					1	1.21e-06	0.000569748	0	0	0	0	0
LB185	1	114									1	3.24e-06	0.000910026	0					1	1.21e-06	0.000569748	0	0	0	0	0
LB185	1	115													1	1.521e-05	0.00194499	0	1	1.21e-06	0.000569748	0	0	0	0	0
LB185	1	116													2	6.084e-05	0.00775728	0	2	4.41e-06	0.00207495	0	0	0	0	0
LB185	1	117													1	1.521e-05	0.00194499	0	1	1.21e-06	0.000569748	0	0	0	0	0
LB185	1	118													1	1.521e-05	0.00194499	0	1	1.21e-06	0.000569748	0	0	0	0	0
LB186	1	104									1	3.24e-06	0.000910026	0					1	1.21e-06	0.000569748	0	0	0	0	0
LB186	1	105									1	3.24e-06	0.000910026	0					1	1.21e-06	0.000569748	0	0	0	0	0
LB187	1	103	1	0.0025	0.0246901	0
LB187	1	105	1	0.0025	0.0246901	0													1	1.21e-06	0.000569748	0	0	0	0	0
LB187	1	106					1	9.216e-05	0.00478086	0									1	1.21e-06	0.000569748	0	0	0	0	0
LB187	1	107					1	9.216e-05	0.00478086	0									1	1.21e-06	0.000569748	0	0	0	0	0
LB187	1	108					1	9.216e-05	0.00478086	0									1	1.21e-06	0.000569748	0	0	0	0	0
LB187	1	109									1	3.24e-06	0.000910026	0					1	1.21e-06	0.000569748	0	0	0	0	0
LB187	1	110									1	3.24e-06	0.000910026	0					1	1.21e-06	0.000569748	0	0	0	0	0
LB187	1	111													1	1.521e-05	0.00194499	0	1	1.21e-06	0.000569748	0	0	0	0	0
LB188	1	104													1	1.521e-05	0.00194499	0	1	1.21e-06	0.000569748	0	0	0	0	0
LB189	1	104									1	3.24e-06	0.000910026	0					1	1.21e-06	0.000569748	0	0	0	0	0
LB189	1	105									1	3.24e-06	0.000910026	0					1	1.21e-06	0.000569748	0	0	0	0	0
LB189	1	106									2	1.296e-05	0.00363514	0					2	4.41e-06	0.00207495	0	0	0	0	0
LB189	1	107									1	3.24e-06	0.000910026	0					1	1.21e-06	0.000569748	0	0	0	0	0
LB189	1	108									1	3.24e-06	0.000910026	0					1	1.21e-06	0.000569748	0	0	0	0	0
LB189	1	109													1	1.521e-05	0.00194499	0	1	1.21e-06	0.000569748	0	0	0	0	0
LB190	1	104					1	9.216e-05	0.00478086	0									1	1.21e-06	0.000569748	0	0	0	0	0
LB190	1	105					1	9.216e-05	0.00478086	0	1	3.24e-06	0.000910026	0	2	6.084e-05	0.00775728	0	4	1.764e-05	0.00827402	0	0	0	0	0
LB190	1	106													2	6.084e-05	0.00775728	0	2	4.41e-06	0.00207495	0	0	0	0	0
LB191	1	104									1	3.24e-06	0.000910026	0	3	0.00013689	0.0173693	0	4	1.764e-05	0.00827402	0	0	0	0	0
LB191	1	105									1	3.24e-06	0.000910026	0					1	1.21e-06	0.000569748	0	0	0	0	0
LB191	1	106									1	3.24e-06	0.000910026	0					1	1.21e-06	0.000569748	0	0	0	0	0
LB191	1	107													1	1.521e-05	0.00194499	0	1	1.21e-06	0.000569748	0	0	0	0	0
LB191	1	108													1	1.521e-05	0.00194499	0	1	1.21e-06	0.000569748	0	0	0	0	0
LB192	1	103	1	0.0025	0.0246901	0
LB192	1	104	1	0.0025	0.0246901	0													1	1.21e-06	0.000569748	0	0	0	0	0
LB192	1	105					1	9.216e-05	0.00478086	0									1	1.21e-06	0.000569748	0	0	0	0	0
LB192	1	106									1	3.24e-06	0.000910026	0					1	1.21e-06	0.000569748	0	0	0	0	0
LB192	1	107									1	3.24e-06	0.000910026	0					1	1.21e-06	0.000569748	0	0	0	0	0
LB192	1	108									2	1.296e-05	0.00363514	0					2	4.41e-06	0.00207495	0	0	0	0	0
LB192	1	109									1	3.24e-06	0.000910026	0					1	1.21e-06	0.000569748	0	0	0	0	0
LB192	1	110									1	3.24e-06	0.000910026	0					1	1.21e-06	0.000569748	0	0	0	0	0
LB192	1	111									1	3.24e-06	0.000910026	0					1	1.21e-06	0.000569748	0	0	0	0	0
LB196	1	105													1	1.521e-05	0.00194499	0	1	1.21e-06	0.000569748	0	0	0	0	0
LB197	1	104					1	9.216e-05	0.00478086	0									1	1.21e-06	0.000569748	0	0	0	0	0
LB197	1	105					1	9.216e-05	0.00478086	0
LB197	1	106									1	3.24e-06	0.000910026	0					1	1.21e-06	0.000569748	0	0	0	0	0
LB197	1	107									1	3.24e-06	0.000910026	0					1	1.21e-06	0.000569748	0	0	0	0	0
LB197	1	108									1	3.24e-06	0.000910026	0					1	1.21e-06	0.000569748	0	0	0	0	0
LB197	1	109									1	3.24e-06	0.000910026	0	1	1.521e-05	0.00194499	0	2	4.41e-06	0.00207495	0	0	0	0	0
LB197	1	110									1	3.24e-06	0.000910026	0					1	1.21e-06	0.000569748	0	0	0	0	0
LB197	1	111									1	3.24e-06	0.000910026	0	2	6.084e-05	0.00775728	0	3	1.024e-05	0.00481143	0	0	0	0	0
LB197	1	112									1	3.24e-06	0.000910026	0					1	1.21e-06	0.000569748	0	0	0	0	0
LB197	1	113													1	1.521e-05	0.00194499	0	1	1.21e-06	0.000569748	0	0	0	0	0
LB198	1	103	1	0.0025	0.0246901	0
LB198	1	104	1	0.0025	0.0246901	0
LB198	1	105									1	3.24e-06	0.000910026	0					1	1.21e-06	0.000569748	0	0	0	0	0
LB198	1	106									1	3.24e-06	0.000910026	0					1	1.21e-06	0.000569748	0	0	0	0	0
LB198	1	107									1	3.24e-06	0.000910026	0					1	1.21e-06	0.000569748	0	0	0	0	0
LB199	1	104					1	9.216e-05	0.00478086	0	1	3.24e-06	0.000910026	0					2	4.41e-06	0.00207495	0	0	0	0	0
LB199	1	105					1	9.216e-05	0.00478086	0									1	1.21e-06	0.000569748	0	0	0	0	0
LB199	1	106									1	3.24e-06	0.000910026	0					1	1.21e-06	0.000569748	0	0	0	0	0
LB199	1	107									1	3.24e-06	0.000910026	0					1	1.21e-06	0.000569748	0	0	0	0	0
LB199	1	108									1	3.24e-06	0.000910026	0					1	1.21e-06	0.000569748	0	0	0	0	0
LB199	1	109									1	3.24e-06	0.000910026	0					1	1.21e-06	0.000569748	0	0	0	0	0
LB199	1	110									1	3.24e-06	0.000910026	0					1	1.21e-06	0.000569748	0	0	0	0	0
LB199	1	111													1	1.521e-05	0.00194499	0	1	1.21e-06	0.000569748	0	0	0	0	0
LB200	1	104					1	9.216e-05	0.00478086	0	1	3.24e-06	0.000910026	0					2	4.41e-06	0.00207495	0	0	0	0	0
LB200	1	105									1	3.24e-06	0.000910026	0					1	1.21e-06	0.000569748	0	0	0	0	0
LB200	1	106									1	3.24e-06	0.000910026	0					1	1.21e-06	0.000569748	0	0	0	0	0
LB200	1	107									1	3.24e-06	0.000910026	0					1	1.21e-06	0.000569748	0	0	0	0	0
LB201	1	103									1	3.24e-06	0.000910026	0					1	1.21e-06	0.000569748	0	0	0	0	0
LB201	1	104									1	3.24e-06	0.000910026	0					1	1.21e-06	0.000569748	0	0	0	0	0
LB203	1	104									1	3.24e-06	0.000910026	0					1	1.21e-06	0.000569748	0	0	0	0	0
LB203	1	105									1	3.24e-06	0.000910026	0					1	1.21e-06	0.000569748	0	0	0	0	0
LB203	1	106									1	3.24e-06	0.000910026	0					1	1.21e-06	0.000569748	0	0	0	0	0
LB203	1	107									1	3.24e-06	0.000910026	0
LB203	1	108									1	3.24e-06	0.000910026	0					1	1.21e-06	0.000569748	0	0	0	0	0
LB203	1	109									1	3.24e-06	0.000910026	0					1	1.21e-06	0.000569748	0	0	0	0	0
LB203	1	110													1	1.521e-05	0.00194499	0	1	1.21e-06	0.000569748	0	0	0	0	0
LB205	1	104					1	9.216e-05	0.00478086	0									1	1.21e-06	0.000569748	0	0	0	0	0
LB205	1	105					1	9.216e-05	0.00478086	0									1	1.21e-06	0.000569748	0	0	0	0	0
LB205	1	106									1	3.24e-06	0.000910026	0	1	1.521e-05	0.00194499	0	2	4.41e-06	0.00207495	0	0	0	0	0
LB205	1	107									2	1.296e-05	0.00363514	0					2	4.41e-06	0.00207495	0	0	0	0	0
LB205	1	108									2	1.296e-05	0.00363514	0	2	6.084e-05	0.00775728	0	4	1.764e-05	0.00827402	0	0	0	0	0
LB207	1	104					1	9.216e-05	0.00478086	0									1	1.21e-06	0.000569748	0	0	0	0	0
LB207	1	105									1	3.24e-06	0.000910026	0					1	1.21e-06	0.000569748	0	0	0	0	0
LB207	1	106									1	3.24e-06	0.000910026	0					1	1.21e-06	0.000569748	0	0	0	0	0
LB208	1	104					1	9.216e-05	0.00478086	0									1	1.21e-06	0.000569748	0	0	0	0	0
LB208	1	105									1	3.24e-06	0.000910026	0					1	1.21e-06	0.000569748	0	0	0	0	0
LB209	1	105					1	9.216e-05	0.00478086	0	1	3.24e-06	0.000910026	0					2	4.41e-06	0.00207495	0	0	0	0	0
LB209	1	106					1	9.216e-05	0.00478086	0	1	3.24e-06	0.000910026	0	1	1.521e-05	0.00194499	0	3	1.024e-05	0.00481143	0	0	0	0	0
LB209	1	107									1	3.24e-06	0.000910026	0					1	1.21e-06	0.000569748	0	0	0	0	0
LB209	1	108									1	3.24e-06	0.000910026	0					1	1.21e-06	0.000569748	0	0	0	0	0
LB209	1	109									1	3.24e-06	0.000910026	0	2	6.084e-05	0.00775728	0	3	1.024e-05	0.00481143	0	0	0	0	0
LB209	1	110									1	3.24e-06	0.000910026	0	2	6.084e-05	0.00775728	0	3	1.024e-05	0.00481143	0	0	0	0	0
LB209	1	111													1	1.521e-05	0.00194499	0	1	1.21e-06	0.000569748	0	0	0	0	0
LB209	1	112													2	6.084e-05	0.00775728	0	2	4.41e-06	0.00207495	0	0	0	0	0
LB209	1	113													1	1.521e-05	0.00194499	0	1	1.21e-06	0.000569748	0	0	0	0	0
LB211	1	104					1	9.216e-05	0.00478086	0									1	1.21e-06	0.000569748	0	0	0	0	0
LB211	1	105					1	9.216e-05	0.00478086	0									1	1.21e-06	0.000569748	0	0	0	0	0
LB211	1	106					1	9.216e-05	0.00478086	0									1	1.21e-06	0.000569748	0	0	0	0	0
LB211	1	107					1	9.216e-05	0.00478086	0									1	1.21e-06	0.000569748	0	0	0	0	0
LB211	1	108									1	3.24e-06	0.000910026	0					1	1.21e-06	0.000569748	0	0	0	0	0
LB211	1	109									1	3.24e-06	0.000910026	0					1	1.21e-06	0.000569748	0	0	0	0	0
LB211	1	110									1	3.24e-06	0.000910026	0					1	1.21e-06	0.000569748	0	0	0	0	0
LB211	1	111									2	1.296e-05	0.00363514	0					2	4.41e-06	0.00207495	0	0	0	0	0
LB211	1	112									1	3.24e-06	0.000910026	0					1	1.21e-06	0.000569748	0	0	0	0	0
LB211	1	113									1	3.24e-06	0.000910026	0	1	1.521e-05	0.00194499	0	2	4.41e-06	0.00207495	0	0	0	0	0
LB211	1	114													2	6.084e-05	0.00775728	0	2	4.41e-06	0.00207495	0	0	0	0	0
LB211	1	115													1	1.521e-05	0.00194499	0	1	1.21e-06	0.000569748	0	0	0	0	0
LB212	1	105					1	9.216e-05	0.00478086	0	1	3.24e-06	0.000910026	0					2	4.41e-06	0.00207495	0	0	0	0	0
LB212	1	106									1	3.24e-06	0.000910026	0					1	1.21e-06	0.000569748	0	0	0	0	0
LB212	1	107													1	1.521e-05	0.00194499	0	1	1.21e-06	0.000569748	0	0	0	0	0
LB213	1	105	1	0.0025	0.0246901	0					1	3.24e-06	0.000910026	0					2	4.41e-06	0.00207495	0	0	0	0	0
LB214	1	104	1	0.0025	0.0246901	0
LB214	1	105									3	2.809e-05	0.00786222	0	5	0.00038025	0.0475065	0	8	7.225e-05	0.0334573	0	0	7	0	0
LB214	1	106									1	3.24e-06	0.000910026	0	1	1.521e-05	0.00194499	0	2	4.41e-06	0.00207495	0	0	0	0	0
LB214	1	107													1	1.521e-05	0.00194499	0	1	1.21e-06	0.000569748	0	0	0	0	0
LB215	1	104									1	3.24e-06	0.000910026	0	1	1.521e-05	0.00194499	0	2	4.41e-06	0.00207495	0	0	0	0	0
LB215	1	105									1	3.24e-06	0.000910026	0					1	1.21e-06	0.000569748	0	0	0	0	0
LB215	1	106													1	1.521e-05	0.00194499	0	1	1.21e-06	0.000569748	0	0	0	0	0
LB215	1	107													1	1.521e-05	0.00194499	0	1	1.21e-06	0.000569748	0	0	0	0	0
LB216	1	103					1	9.216e-05	0.00478086	0									1	1.21e-06	0.000569748	0	0	0	0	0
LB219	1	103									1	3.24e-06	0.000910026	0					1	1.21e-06	0.000569748	0	0	0	0	0
LB221	1	103													1	1.521e-05	0.00194499	0	1	1.21e-06	0.000569748	0	0	0	0	0
LB222	1	103									1	3.24e-06	0.000910026	0					1	1.21e-06	0.000569748	0	0	0	0	0
LB222	1	104													1	1.521e-05	0.00194499	0	1	1.21e-06	0.000569748	0	0	0	0	0
LB223	1	103									5	7.921e-05	0.0220121	0
LB225	1	104					1	9.216e-05	0.00478086	0									1	1.21e-06	0.000569748	0	0	0	0	0
LB225	1	105					1	9.216e-05	0.00478086	0	2	1.296e-05	0.00363514	0					3	1.024e-05	0.00481143	0	0	0	0	0
LB225	1	106													1	1.521e-05	0.00194499	0	1	1.21e-06	0.000569748	0	0	0	0	0
LB228	1	103									1	3.24e-06	0.000910026	0					1	1.21e-06	0.000569748	0	0	0	0	0
LB228	1	104									2	1.296e-05	0.00363514	0					2	4.41e-06	0.00207495	0	0	0	0	0
LB235	1	103													1	1.521e-05	0.00194499	0	1	1.21e-06	0.000569748	0	0	0	0	0
LB240	1	103													1	1.521e-05	0.00194499	0	1	1.21e-06	0.000569748	0	0	0	0	0
LB241	1	103					1	9.216e-05	0.00478086	0	3	2.809e-05	0.00786222	0					4	1.764e-05	0.00827402	0	0	0	0	0
LB245	1	103									1	3.24e-06	0.000910026	0					1	1.21e-06	0.000569748	0	0	0	0	0
LB246	1	103													1	1.521e-05	0.00194499	0	1	1.21e-06	0.000569748	0	0	0	0	0
LB249	1	103					1	9.216e-05	0.00478086	0									1	1.21e-06	0.000569748	0	0	0	0	0
LB250	1	103									1	3.24e-06	0.000910026	0					1	1.21e-06	0.000569748	0	0	0	0	0
LB250	1	104													1	1.521e-05	0.00194499	0	1	1.21e-06	0.000569748	0	0	0	0	0
LB251	1	103									1	3.24e-06	0.000910026	0					1	1.21e-06	0.000569748	0	0	0	0	0
LB252	1	103									1	3.24e-06	0.000910026	0					1	1.21e-06	0.000569748	0	0	0	0	0
LB252	1	104													1	1.521e-05	0.00194499	0	1	1.21e-06	0.000569748	0	0	0	0	0
LB255	1	103									1	3.24e-06	0.000910026	0					1	1.21e-06	0.000569748	0	0	0	0	0
LB257	1	103									1	3.24e-06	0.000910026	0					1	1.21e-06	0.000569748	0	0	0	0	0
LB262	1	103					1	9.216e-05	0.00478086	0									1	1.21e-06	0.000569748	0	0	0	0	0
LB269	1	103	1	0.0025	0.0246901	0
LB270	1	103	1	0.0025	0.0246901	0
LB271	1	103									1	3.24e-06	0.000910026	0					1	1.21e-06	0.000569748	0	0	0	0	0
LB272	1	103	1	0.0025	0.0246901	0
LB276	1	102	1	0.0025	0.0246901	0					1	3.24e-06	0.000910026	0					2	4.41e-06	0.00207495	0	0	0	0	0
LB277	1	103					1	9.216e-05	0.00478086	0									1	1.21e-06	0.000569748	0	0	0	0	0
LB277	1	104					1	9.216e-05	0.00478086	0	1	3.24e-06	0.000910026	0					2	4.41e-06	0.00207495	0	0	0	0	0
LB279	1	103					2	0.00036864	0.0189867	0	4	5.041e-05	0.0140654	0	1	1.521e-05	0.00194499	0	7	5.476e-05	0.0254622	0	1	0	1	0
LB283	1	103	1	0.0025	0.0246901	0
LB283	1	104					1	9.216e-05	0.00478086	0									1	1.21e-06	0.000569748	0	0	0	0	0
LB284	1	103	1	0.0025	0.0246901	0
LB284	1	104									1	3.24e-06	0.000910026	0					1	1.21e-06	0.000569748	0	0	0	0	0
LB285	1	103	1	0.0025	0.0246901	0
LB293	1	103													1	1.521e-05	0.00194499	0	1	1.21e-06	0.000569748	0	0	0	0	0
LB295	1	103									1	3.24e-06	0.000910026	0					1	1.21e-06	0.000569748	0	0	0	0	0
LB304	1	103									1	3.24e-06	0.000910026	0					1	1.21e-06	0.000569748	0	0	0	0	0
LB311	1	103									1	3.24e-06	0.000910026	0					1	1.21e-06	0.000569748	0	0	0	0	0
LB314	1	103													1	1.521e-05	0.00194499	0	1	1.21e-06	0.000569748	0	0	0	0	0
LB315	1	103					1	9.216e-05	0.00478086	0	1	3.24e-06	0.000910026	0					2	4.41e-06	0.00207495	0	0	0	0	0
LB315	1	104									1	3.24e-06	0.000910026	0					1	1.21e-06	0.000569748	0	0	0	0	0
LB316	1	103					1	9.216e-05	0.00478086	0									1	1.21e-06	0.000569748	0	0	0	0	0
LB318	1	103	1	0.0025	0.0246901	0
LB320	1	103					1	9.216e-05	0.00478086	0									1	1.21e-06	0.000569748	0	0	0	0	0
LB325	1	103					1	9.216e-05	0.00478086	0	1	3.24e-06	0.000910026	0					2	4.41e-06	0.00207495	0	0	0	0	0
LB330	1	103					1	9.216e-05	0.00478086	0									1	1.21e-06	0.000569748	0	0	0	0	0
LB331	1	103	1	0.0025	0.0246901	0
LB336	1	103	1	0.0025	0.0246901	0
LB337	1	103									1	3.24e-06	0.000910026	0					1	1.21e-06	0.000569748	0	0	0	0	0
LB343	1	103					1	9.216e-05	0.00478086	0									1	1.21e-06	0.000569748	0	0	0	0	0
LB343	1	104									1	3.24e-06	0.000910026	0					1	1.21e-06	0.000569748	0	0	0	0	0
LB344	1	103					1	9.216e-05	0.00478086	0									1	1.21e-06	0.000569748	0	0	0	0	0
LB353	1	103									2	1.296e-05	0.00363514	0					2	4.41e-06	0.00207495	0	0	0	0	0
LB358	1	103									1	3.24e-06	0.000910026	0					1	1.21e-06	0.000569748	0	0	0	0	0
LB359	1	103									1	3.24e-06	0.000910026	0					1	1.21e-06	0.000569748	0	0	0	0	0
LB360	1	103	1	0.0025	0.0246901	0
LB365	1	103					1	9.216e-05	0.00478086	0	2	1.296e-05	0.00363514	0	1	1.521e-05	0.00194499	0	4	1.764e-05	0.00827402	0	0	0	0	0
LB368	1	103	1	0.0025	0.0246901	0
LB370	1	103	1	0.0025	0.0246901	0
LB370	1	104					1	9.216e-05	0.00478086	0									1	1.21e-06	0.000569748	0	0	0	0	0
LB371	1	103	1	0.0025	0.0246901	0
LB374	1	103									2	1.296e-05	0.00363514	0					2	4.41e-06	0.00207495	0	0	0	0	0
LB379	1	103					2	0.00036864	0.0189867	0	2	1.296e-05	0.00363514	0					4	1.764e-05	0.00827402	0	0	0	0	0
LB383	1	103					1	9.216e-05	0.00478086	0									1	1.21e-06	0.000569748	0	0	0	0	0
LB385	1	103									1	3.24e-06	0.000910026	0					1	1.21e-06	0.000569748	0	0	0	0	0
LB388	1	103					1	9.216e-05	0.00478086	0									1	1.21e-06	0.000569748	0	0	0	0	0
LB391	1	103									1	3.24e-06	0.000910026	0					1	1.21e-06	0.000569748	0	0	0	0	0
LB392	1	103									1	3.24e-06	0.000910026	0					1	1.21e-06	0.000569748	0	0	0	0	0
LB392	1	104									3	2.809e-05	0.00786222	0					3	1.024e-05	0.00481143	0	0	0	0	0
LB394	1	103									2	1.296e-05	0.00363514	0					2	4.41e-06	0.00207495	0	0	0	0	0
LB398	1	103									1	3.24e-06	0.000910026	0					1	1.21e-06	0.000569748	0	0	0	0	0
LB400	1	104					1	9.216e-05	0.00478086	0	1	3.24e-06	0.000910026	0	1	1.521e-05	0.00194499	0	3	1.024e-05	0.00481143	0	0	0	0	0
LB400	1	105									1	3.24e-06	0.000910026	0					1	1.21e-06	0.000569748	0	0	0	0	0
LB400	1	106									1	3.24e-06	0.000910026	0					1	1.21e-06	0.000569748	0	0	0	0	0
LB401	1	104					1	9.216e-05	0.00478086	0									1	1.21e-06	0.000569748	0	0	0	0	0
LB401	1	105					1	9.216e-05	0.00478086	0	1	3.24e-06	0.000910026	0					2	4.41e-06	0.00207495	0	0	0	0	0
LB401	1	106					1	9.216e-05	0.00478086	0	1	3.24e-06	0.000910026	0	1	1.521e-05	0.00194499	0	3	1.024e-05	0.00481143	0	0	0	0	0
LB401	1	107									1	3.24e-06	0.000910026	0					1	1.21e-06	0.000569748	0	0	0	0	0
LB401	1	108									1	3.24e-06	0.000910026	0					1	1.21e-06	0.000569748	0	0	0	0	0
LB401	1	109									1	3.24e-06	0.000910026	0	1	1.521e-05	0.00194499	0	2	4.41e-06	0.00207495	0	0	0	0	0
LB401	1	110									2	1.296e-05	0.00363514	0					2	4.41e-06	0.00207495	0	0	0	0	0
LB401	1	111									1	3.24e-06	0.000910026	0	1	1.521e-05	0.00194499	0	2	4.41e-06	0.00207495	0	0	0	0	0
LB401	1	112									1	3.24e-06	0.000910026	0					1	1.21e-06	0.000569748	0	0	0	0	0
LB401	1	113									1	3.24e-06	0.000910026	0					1	1.21e-06	0.000569748	0	0	0	0	0
LB401	1	114									1	3.24e-06	0.000910026	0					1	1.21e-06	0.000569748	0	0	0	0	0
LB401	1	115													1	1.521e-05	0.00194499	0	1	1.21e-06	0.000569748	0	0	0	0	0
LB416	1	106													1	1.521e-05	0.00194499	0	1	1.21e-06	0.000569748	0	0	0	0	0
LB422	1	103									1	3.24e-06	0.000910026	0	3	0.00013689	0.0173693	0	4	1.764e-05	0.00827402	0	0	0	0	0
LB423	1	103									3	2.809e-05	0.00786222	0	1	1.521e-05	0.00194499	0	4	1.764e-05	0.00827402	0	0	1	0	0
LB423	1	104									7	0.00015625	0.0429563	0					7	5.476e-05	0.0254622	0	0	0	0	0
LB426	1	103									1	3.24e-06	0.000910026	0					1	1.21e-06	0.000569748	0	0	0	0	0
LB426	1	104									2	1.296e-05	0.00363514	0	5	0.00038025	0.0475065	0	7	5.476e-05	0.0254622	0	0	0	0	0
LB426	1	105									1	3.24e-06	0.000910026	0					1	1.21e-06	0.000569748	0	0	0	0	0
LB429	1	103									1	3.24e-06	0.000910026	0					1	1.21e-06	0.000569748	0	0	0	0	0
LB429	1	104													1	1.521e-05	0.00194499	0	1	1.21e-06	0.000569748	0	0	0	0	0
LB431	1	103									3	2.809e-05	0.00786222	0					3	1.024e-05	0.00481143	0	0	0	0	0
LB432	1	103	1	0.0025	0.0246901	0
LB434	1	103	1	0.0025	0.0246901	0
LB437	1	103									3	2.809e-05	0.00786222	0					3	1.024e-05	0.00481143	0	0	0	0	0
LB439	1	103	1	0.0025	0.0246901	0
LB442	1	103													1	1.521e-05	0.00194499	0	1	1.21e-06	0.000569748	0	0	0	0	0
LB448	1	103									1	3.24e-06	0.000910026	0					1	1.21e-06	0.000569748	0	0	0	0	0
LB448	1	104									1	3.24e-06	0.000910026	0					1	1.21e-06	0.000569748	0	0	0	0	0
LB449	1	103													1	1.521e-05	0.00194499	0	1	1.21e-06	0.000569748	0	0	0	0	0
LB450	1	103									2	1.296e-05	0.00363514	0					2	4.41e-06	0.00207495	0	0	0	0	0
LB451	1	103									1	3.24e-06	0.000910026	0					1	1.21e-06	0.000569748	0	0	0	0	0
LB453	1	103									2	1.296e-05	0.00363514	0	1	1.521e-05	0.00194499	0	3	1.024e-05	0.00481143	0	0	0	0	0
LB453	1	104									1	3.24e-06	0.000910026	0					1	1.21e-06	0.000569748	0	0	0	0	0
LB454	1	103									2	1.296e-05	0.00363514	0	1	1.521e-05	0.00194499	0	3	1.024e-05	0.00481143	0	0	0	0	0
LB454	1	104													1	1.521e-05	0.00194499	0	1	1.21e-06	0.000569748	0	0	0	0	0
LB455	1	103									1	3.24e-06	0.000910026	0					1	1.21e-06	0.000569748	0	0	0	0	0
LB461	1	103									1	3.24e-06	0.000910026	0					1	1.21e-06	0.000569748	0	0	0	0	0
LB461	1	104									3	2.809e-05	0.00786222	0					3	1.024e-05	0.00481143	0	0	0	0	0
LB461	1	105									1	3.24e-06	0.000910026	0					1	1.21e-06	0.000569748	0	0	0	0	0
LB462	1	103									1	3.24e-06	0.000910026	0					1	1.21e-06	0.000569748	0	0	0	0	0
LB462	1	104									1	3.24e-06	0.000910026	0					1	1.21e-06	0.000569748	0	0	0	0	0
LB464	1	103									1	3.24e-06	0.000910026	0					1	1.21e-06	0.000569748	0	0	0	0	0
LB464	1	104									1	3.24e-06	0.000910026	0					1	1.21e-06	0.000569748	0	0	0	0	0
LB469	1	103									1	3.24e-06	0.000910026	0					1	1.21e-06	0.000569748	0	0	0	0	0
LB470	1	103									1	3.24e-06	0.000910026	0					1	1.21e-06	0.000569748	0	0	0	0	0
LB472	1	103									2	1.296e-05	0.00363514	0					2	4.41e-06	0.00207495	0	0	0	0	0
LB473	1	103									1	3.24e-06	0.000910026	0					1	1.21e-06	0.000569748	0	0	0	0	0
LB476	1	103									1	3.24e-06	0.000910026	0					1	1.21e-06	0.000569748	0	0	0	0	0
LB479	1	103									1	3.24e-06	0.000910026	0					1	1.21e-06	0.000569748	0	0	0	0	0
LB481	1	103	1	0.0025	0.0246901	0
LB482	1	103									1	3.24e-06	0.000910026	0					1	1.21e-06	0.000569748	0	0	0	0	0
LB489	1	103	1	0.0025	0.0246901	0
LB490	1	103									1	3.24e-06	0.000910026	0					1	1.21e-06	0.000569748	0	0	0	0	0
LB494	1	103	1	0.0025	0.0246901	0
LB494	1	104									1	3.24e-06	0.000910026	0					1	1.21e-06	0.000569748	0	0	0	0	0
LB495	1	103	1	0.0025	0.0246901	0
LB497	1	103	1	0.0025	0.0246901	0
LB497	1	104													1	1.521e-05	0.00194499	0	1	1.21e-06	0.000569748	0	0	0	0	0
LB498	1	103									1	3.24e-06	0.000910026	0					1	1.21e-06	0.000569748	0	0	0	0	0
LB498	1	104									1	3.24e-06	0.000910026	0					1	1.21e-06	0.000569748	0	0	0	0	0
LB501	1	103									1	3.24e-06	0.000910026	0					1	1.21e-06	0.000569748	0	0	0	0	0
LB502	1	103					1	9.216e-05	0.00478086	0	2	1.296e-05	0.00363514	0					3	1.024e-05	0.00481143	0	0	0	0	0
LB502	1	104									1	3.24e-06	0.000910026	0					1	1.21e-06	0.000569748	0	0	0	0	0
LB503	1	103	1	0.0025	0.0246901	0
LB507	1	103									1	3.24e-06	0.000910026	0					1	1.21e-06	0.000569748	0	0	0	0	0
LB508	1	103					1	9.216e-05	0.00478086	0	1	3.24e-06	0.000910026	0					2	4.41e-06	0.00207495	0	0	0	0	0
LB508	1	104									1	3.24e-06	0.000910026	0					1	1.21e-06	0.000569748	0	0	0	0	0
LB512	1	103									2	1.296e-05	0.00363514	0					2	4.41e-06	0.00207495	0	0	0	0	0
LB518	1	103									1	3.24e-06	0.000910026	0	1	1.521e-05	0.00194499	0	2	4.41e-06	0.00207495	0	0	0	0	0
LB518	1	104									2	1.296e-05	0.00363514	0					2	4.41e-06	0.00207495	0	0	0	0	0
LB519	1	103					1	9.216e-05	0.00478086	0	3	2.809e-05	0.00786222	0					4	1.764e-05	0.00827402	0	0	0	0	0
LB521	1	103					1	9.216e-05	0.00478086	0									1	1.21e-06	0.000569748	0	0	0	0	0
LB521	1	104									1	3.24e-06	0.000910026	0					1	1.21e-06	0.000569748	0	0	0	0	0
LB522	1	103									1	3.24e-06	0.000910026	0					1	1.21e-06	0.000569748	0	0	0	0	0
LB525	1	103									1	3.24e-06	0.000910026	0					1	1.21e-06	0.000569748	0	0	0	0	0
LB527	1	103	1	0.0025	0.0246901	0
LB528	1	103	1	0.0025	0.0246901	0
LB529	1	103	1	0.0025	0.0246901	0
LB530	1	103									2	1.296e-05	0.00363514	0					2	4.41e-06	0.00207495	0	0	0	0	0
LB531	1	103					1	9.216e-05	0.00478086	0	2	1.296e-05	0.00363514	0					3	1.024e-05	0.00481143	0	0	0	0	0
LB533	1	103									1	3.24e-06	0.000910026	0					1	1.21e-06	0.000569748	0	0	0	0	0
LB535	1	103													2	6.084e-05	0.00775728	0	2	4.41e-06	0.00207495	0	0	0	0	0
LB536	1	103									1	3.24e-06	0.000910026	0					1	1.21e-06	0.000569748	0	0	0	0	0
LB537	1	103									1	3.24e-06	0.000910026	0					1	1.21e-06	0.000569748	0	0	0	0	0
LB540	1	103									1	3.24e-06	0.000910026	0					1	1.21e-06	0.000569748	0	0	0	0	0
LB542	1	104	1	0.0025	0.0246901	0
LB542	1	105	1	0.0025	0.0246901	0
LB542	1	106					1	9.216e-05	0.00478086	0									1	1.21e-06	0.000569748	0	0	0	0	0
LB542	1	107									1	3.24e-06	0.000910026	0					1	1.21e-06	0.000569748	0	0	0	0	0
LB544	1	104	1	0.0025	0.0246901	0
LB544	1	105									2	1.296e-05	0.00363514	0					2	4.41e-06	0.00207495	0	0	0	0	0
LB544	1	106									1	3.24e-06	0.000910026	0					1	1.21e-06	0.000569748	0	0	0	0	0
LB544	1	107									1	3.24e-06	0.000910026	0					1	1.21e-06	0.000569748	0	0	0	0	0
LB544	1	108													1	1.521e-05	0.00194499	0	1	1.21e-06	0.000569748	0	0	0	0	0
LB545	1	104	1	0.0025	0.0246901	0
LB545	1	105									1	3.24e-06	0.000910026	0					1	1.21e-06	0.000569748	0	0	0	0	0
LB545	1	106									1	3.24e-06	0.000910026	0					1	1.21e-06	0.000569748	0	0	0	0	0
LB546	1	104					1	9.216e-05	0.00478086	0									1	1.21e-06	0.000569748	0	0	0	0	0
LB546	1	105					1	9.216e-05	0.00478086	0									1	1.21e-06	0.000569748	0	0	0	0	0
LB546	1	106									1	3.24e-06	0.000910026	0	2	6.084e-05	0.00775728	0	3	1.024e-05	0.00481143	0	0	0	0	0
LB546	1	107									2	1.296e-05	0.00363514	0					2	4.41e-06	0.00207495	0	0	0	0	0
LB546	1	108									1	3.24e-06	0.000910026	0					1	1.21e-06	0.000569748	0	0	0	0	0
LB546	1	109													1	1.521e-05	0.00194499	0	1	1.21e-06	0.000569748	0	0	0	0	0
LB546	1	110													1	1.521e-05	0.00194499	0	1	1.21e-06	0.000569748	0	0	0	0	0
LB547	1	104	1	0.0025	0.0246901	0
LB548	1	104	1	0.0025	0.0246901	0
LB548	1	105	1	0.0025	0.0246901	0
LB548	1	106					1	9.216e-05	0.00478086	0	1	3.24e-06	0.000910026	0	1	1.521e-05	0.00194499	0	3	1.024e-05	0.00481143	0	0	0	0	0
LB548	1	107									1	3.24e-06	0.000910026	0					1	1.21e-06	0.000569748	0	0	0	0	0
LB548	1	108													1	1.521e-05	0.00194499	0	1	1.21e-06	0.000569748	0	0	0	0	0
LB548	1	109													1	1.521e-05	0.00194499	0	1	1.21e-06	0.000569748	0	0	0	0	0
LB549	1	104									1	3.24e-06	0.000910026	0					1	1.21e-06	0.000569748	0	0	0	0	0
LB549	1	105									1	3.24e-06	0.000910026	0					1	1.21e-06	0.000569748	0	0	0	0	0
LB549	1	106									1	3.24e-06	0.000910026	0					1	1.21e-06	0.000569748	0	0	0	0	0
LB549	1	107													1	1.521e-05	0.00194499	0	1	1.21e-06	0.000569748	0	0	0	0	0
LB549	1	108													1	1.521e-05	0.00194499	0	1	1.21e-06	0.000569748	0	0	0	0	0
LB549	1	109													2	6.084e-05	0.00775728	0	2	4.41e-06	0.00207495	0	0	0	0	0
LB549	1	110													2	6.084e-05	0.00775728	0	2	4.41e-06	0.00207495	0	0	0	0	0
LB550	1	104	1	0.0025	0.0246901	0
LB550	1	105	1	0.0025	0.0246901	0
LB550	1	106									1	3.24e-06	0.000910026	0					1	1.21e-06	0.000569748	0	0	0	0	0
LB550	1	107									1	3.24e-06	0.000910026	0					1	1.21e-06	0.000569748	0	0	0	0	0
LB550	1	108									1	3.24e-06	0.000910026	0					1	1.21e-06	0.000569748	0	0	0	0	0
LB550	1	109									1	3.24e-06	0.000910026	0					1	1.21e-06	0.000569748	0	0	0	0	0
LB550	1	110									1	3.24e-06	0.000910026	0					1	1.21e-06	0.000569748	0	0	0	0	0
LB550	1	111													1	1.521e-05	0.00194499	0	1	1.21e-06	0.000569748	0	0	0	0	0
LB551	1	105					1	9.216e-05	0.00478086	0									1	1.21e-06	0.000569748	0	0	0	0	0
LB551	1	106					1	9.216e-05	0.00478086	0									1	1.21e-06	0.000569748	0	0	0	0	0
LB551	1	107									1	3.24e-06	0.000910026	0					1	1.21e-06	0.000569748	0	0	0	0	0
LB551	1	108									1	3.24e-06	0.000910026	0	1	1.521e-05	0.00194499	0	2	4.41e-06	0.00207495	0	0	0	0	0
LB552	1	105									1	3.24e-06	0.000910026	0	1	1.521e-05	0.00194499	0	2	4.41e-06	0.00207495	0	0	0	0	0
LB552	1	106									1	3.24e-06	0.000910026	0					1	1.21e-06	0.000569748	0	0	0	0	0
LB552	1	107									1	3.24e-06	0.000910026	0					1	1.21e-06	0.000569748	0	0	0	0	0
LB552	1	108									1	3.24e-06	0.000910026	0					1	1.21e-06	0.000569748	0	0	0	0	0
LB552	1	109									1	3.24e-06	0.000910026	0	1	1.521e-05	0.00194499	0	2	4.41e-06	0.00207495	0	0	0	0	0
LB553	1	104	1	0.0025	0.0246901	0
LB554	1	103									1	3.24e-06	0.000910026	0					1	1.21e-06	0.000569748	0	0	0	0	0
LB556	1	103													1	1.521e-05	0.00194499	0	1	1.21e-06	0.000569748	0	0	0	0	0
LB563	1	103													1	1.521e-05	0.00194499	0	1	1.21e-06	0.000569748	0	0	0	0	0
LB566	1	103													1	1.521e-05	0.00194499	0	1	1.21e-06	0.000569748	0	0	0	0	0
LB574	1	101																	3	1.024e-05	0.00481143	0	2	0	0	0
LB574	1	105	1	0.0025	0.0246901	0													1	1.21e-06	0.000569748	0	0	0	0	0
LB574	1	106					1	9.216e-05	0.00478086	0									1	1.21e-06	0.000569748	0	0	0	0	0
LB575	1	101																	3	1.024e-05	0.00481143	0	2	0	0	0
LB576	1	101																	3	1.024e-05	0.00481143	0	2	0	0	0
LB576	1	105					1	9.216e-05	0.00478086	0									1	1.21e-06	0.000569748	0	0	0	0	0
LB576	1	106					1	9.216e-05	0.00478086	0									1	1.21e-06	0.000569748	0	0	0	0	0
LB576	1	107									1	3.24e-06	0.000910026	0					1	1.21e-06	0.000569748	0	0	0	0	0
LB577	1	103													1	1.521e-05	0.00194499	0	1	1.21e-06	0.000569748	0	0	0	0	0
LB579	1	103													1	1.521e-05	0.00194499	0	1	1.21e-06	0.000569748	0	0	0	0	0
LB580	1	103	1	0.0025	0.0246901	0	1	9.216e-05	0.00478086	0	2	1.296e-05	0.00363514	0					4	1.764e-05	0.00827402	0	0	1	0	1
LB581	1	103									2	1.296e-05	0.00363514	0					2	4.41e-06	0.00207495	0	0	0	0	0
LB582	1	103					1	9.216e-05	0.00478086	0									1	1.21e-06	0.000569748	0	0	0	0	0
LB583	1	103									1	3.24e-06	0.000910026	0					1	1.21e-06	0.000569748	0	0	0	0	0
LB585	1	103									1	3.24e-06	0.000910026	0					1	1.21e-06	0.000569748	0	0	0	0	0
LB585	1	104									1	3.24e-06	0.000910026	0					1	1.21e-06	0.000569748	0	0	0	0	0
LB585	1	105									1	3.24e-06	0.000910026	0					1	1.21e-06	0.000569748	0	0	0	0	0
LB585	1	106													1	1.521e-05	0.00194499	0	1	1.21e-06	0.000569748	0	0	0	0	0
LB586	1	103													1	1.521e-05	0.00194499	0	1	1.21e-06	0.000569748	0	0	0	0	0
LB587	1	103									1	3.24e-06	0.000910026	0					1	1.21e-06	0.000569748	0	0	0	0	0
LB589	1	103									1	3.24e-06	0.000910026	0					1	1.21e-06	0.000569748	0	0	0	0	0
LB593	1	103													5	0.00038025	0.0475065	0	5	2.809e-05	0.0131433	0	0	0	0	0
LB594	1	103													1	1.521e-05	0.00194499	0	1	1.21e-06	0.000569748	0	0	0	0	0
LB596	1	104									2	1.296e-05	0.00363514	0					2	4.41e-06	0.00207495	0	0	0	0	0
LB597	1	103									1	3.24e-06	0.000910026	0					1	1.21e-06	0.000569748	0	0	0	0	0
LB598	1	103									1	3.24e-06	0.000910026	0					1	1.21e-06	0.000569748	0	0	0	0	0
LB600	1	103									1	3.24e-06	0.000910026	0	1	1.521e-05	0.00194499	0	2	4.41e-06	0.00207495	0	0	0	0	0
LB602	1	104					1	9.216e-05	0.00478086	0									1	1.21e-06	0.000569748	0	0	0	0	0
LB602	1	105													1	1.521e-05	0.00194499	0	1	1.21e-06	0.000569748	0	0	0	0	0
LB602	1	106													1	1.521e-05	0.00194499	0	1	1.21e-06	0.000569748	0	0	0	0	0
LB604	1	104	1	0.0025	0.0246901	0
LB604	1	105					2	0.00036864	0.0189867	0	1	3.24e-06	0.000910026	0					3	1.024e-05	0.00481143	0	0	0	0	0
LB604	1	106									4	5.041e-05	0.0140654	0	1	1.521e-05	0.00194499	0	5	2.809e-05	0.0131433	0	0	0	0	0
LB605	1	104									1	3.24e-06	0.000910026	0					1	1.21e-06	0.000569748	0	0	0	0	0
LB605	1	105									1	3.24e-06	0.000910026	0					1	1.21e-06	0.000569748	0	0	0	0	0
LB605	1	106									1	3.24e-06	0.000910026	0					1	1.21e-06	0.000569748	0	0	0	0	0
LB605	1	107									1	3.24e-06	0.000910026	0					1	1.21e-06	0.000569748	0	0	0	0	0
LB605	1	108													1	1.521e-05	0.00194499	0	1	1.21e-06	0.000569748	0	0	0	0	0
LB606	1	104					1	9.216e-05	0.00478086	0					1	1.521e-05	0.00194499	0	2	4.41e-06	0.00207495	0	0	0	0	0
LB606	1	105									1	3.24e-06	0.000910026	0					1	1.21e-06	0.000569748	0	0	0	0	0
LB606	1	106									1	3.24e-06	0.000910026	0					1	1.21e-06	0.000569748	0	0	0	0	0
LB606	1	107									1	3.24e-06	0.000910026	0	1	1.521e-05	0.00194499	0	2	4.41e-06	0.00207495	0	0	0	0	0
LB606	1	108									3	2.809e-05	0.00786222	0					3	1.024e-05	0.00481143	0	0	0	0	0
LB606	1	109													1	1.521e-05	0.00194499	0	1	1.21e-06	0.000569748	0	0	0	0	0
LB606	1	110													1	1.521e-05	0.00194499	0	1	1.21e-06	0.000569748	0	0	0	0	0
LB606	1	111													1	1.521e-05	0.00194499	0	1	1.21e-06	0.000569748	0	0	0	0	0
LB607	1	104					1	9.216e-05	0.00478086	0									1	1.21e-06	0.000569748	0	0	0	0	0
LB607	1	105					2	0.00036864	0.0189867	0	2	1.296e-05	0.00363514	0	2	6.084e-05	0.00775728	0	6	4.096e-05	0.0191073	0	0	0	0	0
LB607	1	106									1	3.24e-06	0.000910026	0					1	1.21e-06	0.000569748	0	0	0	0	0
LB607	1	107									1	3.24e-06	0.000910026	0					1	1.21e-06	0.000569748	0	0	0	0	0
LB607	1	108													1	1.521e-05	0.00194499	0	1	1.21e-06	0.000569748	0	0	0	0	0
LB609	1	104	1	0.0025	0.0246901	0													1	1.21e-06	0.000569748	0	0	0	0	0
LB609	1	105									2	1.296e-05	0.00363514	0					2	4.41e-06	0.00207495	0	0	0	0	0
LB609	1	106									1	3.24e-06	0.000910026	0					1	1.21e-06	0.000569748	0	0	0	0	0
LB610	1	104	1	0.0025	0.0246901	0
LB610	1	105									1	3.24e-06	0.000910026	0					1	1.21e-06	0.000569748	0	0	0	0	0
LB610	1	106													1	1.521e-05	0.00194499	0	1	1.21e-06	0.000569748	0	0	0	0	0
LB611	1	103													1	1.521e-05	0.00194499	0	1	1.21e-06	0.000569748	0	0	0	0	0
LB612	1	105					1	9.216e-05	0.00478086	0									1	1.21e-06	0.000569748	0	0	0	0	0
LB612	1	106					1	9.216e-05	0.00478086	0	2	1.296e-05	0.00363514	0
LB612	1	107					1	9.216e-05	0.00478086	0									1	1.21e-06	0.000569748	0	0	0	0	0
LB614	1	105									1	3.24e-06	0.000910026	0					1	1.21e-06	0.000569748	0	0	0	0	0
LB614	1	106									1	3.24e-06	0.000910026	0					1	1.21e-06	0.000569748	0	0	0	0	0
LB614	1	107									1	3.24e-06	0.000910026	0					1	1.21e-06	0.000569748	0	0	0	0	0
LB615	1	103					1	9.216e-05	0.00478086	0	3	2.809e-05	0.00786222	0	5	0.00038025	0.0475065	0
LB615	1	105	1	0.0025	0.0246901	0													1	1.21e-06	0.000569748	0	0	0	0	0
LB615	1	106					2	0.00036864	0.0189867	0									2	4.41e-06	0.00207495	0	0	0	0	0
LB615	1	107					1	9.216e-05	0.00478086	0									1	1.21e-06	0.000569748	0	0	0	0	0
LB615	1	108					1	9.216e-05	0.00478086	0									1	1.21e-06	0.000569748	0	0	0	0	0
LB615	1	109					1	9.216e-05	0.00478086	0									1	1.21e-06	0.000569748	0	0	0	0	0
LB615	1	110					1	9.216e-05	0.00478086	0									1	1.21e-06	0.000569748	0	0	0	0	0
LB615	1	111									1	3.24e-06	0.000910026	0					1	1.21e-06	0.000569748	0	0	0	0	0
LB615	1	112									1	3.24e-06	0.000910026	0					1	1.21e-06	0.000569748	0	0	0	0	0
LB615	1	113									1	3.24e-06	0.000910026	0					1	1.21e-06	0.000569748	0	0	0	0	0
LB615	1	114									1	3.24e-06	0.000910026	0					1	1.21e-06	0.000569748	0	0	0	0	0
LB615	1	115									1	3.24e-06	0.000910026	0					1	1.21e-06	0.000569748	0	0	0	0	0
LB615	1	116													1	1.521e-05	0.00194499	0	1	1.21e-06	0.000569748	0	0	0	0	0
LB615	1	117													1	1.521e-05	0.00194499	0	1	1.21e-06	0.000569748	0	0	0	0	0
LB615	1	118													2	6.084e-05	0.00775728	0	2	4.41e-06	0.00207495	0	0	0	0	0
LB616	1	104	1	0.0025	0.0246901	0													1	1.21e-06	0.000569748	0	0	0	0	0
LB616	1	105									1	3.24e-06	0.000910026	0					1	1.21e-06	0.000569748	0	0	0	0	0
LB616	1	106									1	3.24e-06	0.000910026	0	1	1.521e-05	0.00194499	0	2	4.41e-06	0.00207495	0	0	0	0	0
LB616	1	107									5	7.921e-05	0.0220121	0					5	2.809e-05	0.0131433	0	0	0	0	0
LB616	1	108													1	1.521e-05	0.00194499	0	1	1.21e-06	0.000569748	0	0	0	0	0
LB616	1	109													1	1.521e-05	0.00194499	0	1	1.21e-06	0.000569748	0	0	0	0	0
LB618	1	105					1	9.216e-05	0.00478086	0									1	1.21e-06	0.000569748	0	0	0	0	0
LB618	1	106									1	3.24e-06	0.000910026	0	1	1.521e-05	0.00194499	0	2	4.41e-06	0.00207495	0	0	0	0	0
LB618	1	107									1	3.24e-06	0.000910026	0					1	1.21e-06	0.000569748	0	0	0	0	0
LB618	1	108									1	3.24e-06	0.000910026	0					1	1.21e-06	0.000569748	0	0	0	0	0
LB618	1	109									1	3.24e-06	0.000910026	0					1	1.21e-06	0.000569748	0	0	0	0	0
LB618	1	110									1	3.24e-06	0.000910026	0					1	1.21e-06	0.000569748	0	0	0	0	0
LB618	1	111													1	1.521e-05	0.00194499	0	1	1.21e-06	0.000569748	0	0	0	0	0
LB619	1	104									1	3.24e-06	0.000910026	0					1	1.21e-06	0.000569748	0	0	0	0	0
LB623	1	104									1	3.24e-06	0.000910026	0					1	1.21e-06	0.000569748	0	0	0	0	0
LB625	1	104													1	1.521e-05	0.00194499	0	1	1.21e-06	0.000569748	0	0	0	0	0
LB626	1	104	1	0.0025	0.0246901	0
LB627	1	104									1	3.24e-06	0.000910026	0					1	1.21e-06	0.000569748	0	0	0	0	0
LB628	1	104									1	3.24e-06	0.000910026	0					1	1.21e-06	0.000569748	0	0	0	0	0
LB629	1	104									1	3.24e-06	0.000910026	0					1	1.21e-06	0.000569748	0	0	0	0	0
LB632	1	103					2	0.00036864	0.0189867	0									2	4.41e-06	0.00207495	0	0	0	0	0
LB635	1	104					1	9.216e-05	0.00478086	0									1	1.21e-06	0.000569748	0	0	0	0	0
LB635	1	105					1	9.216e-05	0.00478086	0	1	3.24e-06	0.000910026	0					2	4.41e-06	0.00207495	0	0	0	0	0
LB635	1	106									1	3.24e-06	0.000910026	0	1	1.521e-05	0.00194499	0	2	4.41e-06	0.00207495	0	0	0	0	0
LB635	1	107									2	1.296e-05	0.00363514	0					2	4.41e-06	0.00207495	0	0	0	0	0
LB635	1	108													3	0.00013689	0.0173693	0	3	1.024e-05	0.00481143	0	0	0	0	0
LB636	1	103	1	0.0025	0.0246901	0
LB636	1	105									1	3.24e-06	0.000910026	0					1	1.21e-06	0.000569748	0	0	0	0	0
LB636	1	106									3	2.809e-05	0.00786222	0					3	1.024e-05	0.00481143	0	0	0	0	0
LB636	1	107									1	3.24e-06	0.000910026	0					1	1.21e-06	0.000569748	0	0	0	0	0
LB636	1	108													1	1.521e-05	0.00194499	0	1	1.21e-06	0.000569748	0	0	0	0	0
LB638	1	103									1	3.24e-06	0.000910026	0					1	1.21e-06	0.000569748	0	0	0	0	0
LB639	1	103	1	0.0025	0.0246901	0
LB639	1	105									1	3.24e-06	0.000910026	0	1	1.521e-05	0.00194499	0	2	4.41e-06	0.00207495	0	0	0	0	0
LB639	1	106													1	1.521e-05	0.00194499	0	1	1.21e-06	0.000569748	0	0	0	0	0
LB640	1	104									1	3.24e-06	0.000910026	0					1	1.21e-06	0.000569748	0	0	0	0	0
LB640	1	105									1	3.24e-06	0.000910026	0					1	1.21e-06	0.000569748	0	0	0	0	0
LB640	1	106									1	3.24e-06	0.000910026	0					1	1.21e-06	0.000569748	0	0	0	0	0
LB640	1	107													1	1.521e-05	0.00194499	0	1	1.21e-06	0.000569748	0	0	0	0	0
LB640	1	108													1	1.521e-05	0.00194499	0	1	1.21e-06	0.000569748	0	0	0	0	0
LB640	1	109													2	6.084e-05	0.00775728	0	2	4.41e-06	0.00207495	0	0	0	0	0
LB641	1	103	1	0.0025	0.0246901	0
LB641	1	105	1	0.0025	0.0246901	0									3	0.00013689	0.0173693	0
LB641	1	106					1	9.216e-05	0.00478086	0	1	3.24e-06	0.000910026	0	1	1.521e-05	0.00194499	0	3	1.024e-05	0.00481143	0	0	0	0	0
LB641	1	107									1	3.24e-06	0.000910026	0					1	1.21e-06	0.000569748	0	0	0	0	0
LB641	1	108									1	3.24e-06	0.000910026	0					1	1.21e-06	0.000569748	0	0	0	0	0
LB641	1	109													1	1.521e-05	0.00194499	0	1	1.21e-06	0.000569748	0	0	0	0	0
LB641	1	110													1	1.521e-05	0.00194499	0	1	1.21e-06	0.000569748	0	0	0	0	0
LB645	2	104	1	0.0025	0.0246901	0					1	3.24e-06	0.000910026	0					2	4.41e-06	0.00207495	0	0	0	0	0
LB645	2	105	1	0.0025	0.0246901	0
LB645	2	106					1	9.216e-05	0.00478086	0	3	2.809e-05	0.00786222	0					4	1.764e-05	0.00827402	0	0	0	0	0
LB645	2	107					1	9.216e-05	0.00478086	0
LB645	2	108									1	3.24e-06	0.000910026	0					1	1.21e-06	0.000569748	0	0	0	0	0
LB645	2	109									1	3.24e-06	0.000910026	0					1	1.21e-06	0.000569748	0	0	0	0	0
LB645	2	110									1	3.24e-06	0.000910026	0					1	1.21e-06	0.000569748	0	0	0	0	0
LB645	2	112									1	3.24e-06	0.000910026	0					1	1.21e-06	0.000569748	0	0	0	0	0
LB645	2	113									1	3.24e-06	0.000910026	0					1	1.21e-06	0.000569748	0	0	0	0	0
LB645	2	114									1	3.24e-06	0.000910026	0					1	1.21e-06	0.000569748	0	0	0	0	0
LB645	2	115									2	1.296e-05	0.00363514	0					2	4.41e-06	0.00207495	0	0	0	0	0
LB645	2	116									2	1.296e-05	0.00363514	0					2	4.41e-06	0.00207495	0	0	0	0	0
LB645	2	117									1	3.24e-06	0.000910026	0					1	1.21e-06	0.000569748	0	0	0	0	0
LB645	2	118									1	3.24e-06	0.000910026	0					1	1.21e-06	0.000569748	0	0	0	0	0
LB645	2	119									1	3.24e-06	0.000910026	0					1	1.21e-06	0.000569748	0	0	0	0	0
LB645	2	120													1	1.521e-05	0.00194499	0	1	1.21e-06	0.000569748	0	0	0	0	0
LB645	2	121													1	1.521e-05	0.00194499	0	1	1.21e-06	0.000569748	0	0	0	0	0
LB646	2	103									4	5.041e-05	0.0140654	0					4	1.764e-05	0.00827402	0	0	0	0	0
LB647	2	104	1	0.0025	0.0246901	0
LB647	2	105									1	3.24e-06	0.000910026	0					1	1.21e-06	0.000569748	0	0	0	0	0
LB647	2	106									1	3.24e-06	0.000910026	0					1	1.21e-06	0.000569748	0	0	0	0	0
LB647	2	107																	6	4.096e-05	0.0191073	0	0	0	0	0
LB647	2	108													1	1.521e-05	0.00194499	0	1	1.21e-06	0.000569748	0	0	0	0	0
LB647	2	109													2	6.084e-05	0.00775728	0	2	4.41e-06	0.00207495	0	0	0	0	0
LB649	2	103													1	1.521e-05	0.00194499	0	1	1.21e-06	0.000569748	0	0	0	0	0
LB651	2	103	1	0.0025	0.0246901	0
LB651	2	104									1	3.24e-06	0.000910026	0					1	1.21e-06	0.000569748	0	0	0	0	0
LB655	2	103	1	0.0025	0.0246901	0
LB655	2	105	1	0.0025	0.0246901	0
LB655	2	106									1	3.24e-06	0.000910026	0	3	0.00013689	0.0173693	0	4	1.764e-05	0.00827402	0	0	3	0	0
LB655	2	107									1	3.24e-06	0.000910026	0					1	1.21e-06	0.000569748	0	0	0	0	0
LB655	2	108									1	3.24e-06	0.000910026	0					1	1.21e-06	0.000569748	0	0	0	0	0
LB655	2	109													3	0.00013689	0.0173693	0	3	1.024e-05	0.00481143	0	2	0	0	0
LB656	2	104	1	0.0025	0.0246901	0
LB656	2	105													1	1.521e-05	0.00194499	0	1	1.21e-06	0.000569748	0	0	0	0	0
LB657	2	104	1	0.0025	0.0246901	0
LB657	2	105	1	0.0025	0.0246901	0					3	2.809e-05	0.00786222	0					4	1.764e-05	0.00827402	0	0	0	3	3
LB657	2	106									1	3.24e-06	0.000910026	0					1	1.21e-06	0.000569748	0	0	0	0	0
LB657	2	107									1	3.24e-06	0.000910026	0					1	1.21e-06	0.000569748	0	0	0	0	0
LB659	2	103	1	0.0025	0.0246901	0
LB659	2	105									1	3.24e-06	0.000910026	0					1	1.21e-06	0.000569748	0	0	0	0	0
LB661	2	103	1	0.0025	0.0246901	0
LB661	2	104	1	0.0025	0.0246901	0
LB663	2	103	1	0.0025	0.0246901	0
LB663	2	104									1	3.24e-06	0.000910026	0					1	1.21e-06	0.000569748	0	0	0	0	0
LB663	2	105													1	1.521e-05	0.00194499	0	1	1.21e-06	0.000569748	0	0	0	0	0
LB664	2	103	1	0.0025	0.0246901	0
LB664	2	105	1	0.0025	0.0246901	0
LB665	2	103	1	0.0025	0.0246901	0
LB665	2	104									1	3.24e-06	0.000910026	0					1	1.21e-06	0.000569748	0	0	0	0	0
LB665	2	105													1	1.521e-05	0.00194499	0	1	1.21e-06	0.000569748	0	0	0	0	0
LB666	2	103	1	0.0025	0.0246901	0
LB666	2	105	1	0.0025	0.0246901	0
LB666	2	106									2	1.296e-05	0.00363514	0					2	4.41e-06	0.00207495	0	0	0	0	0
LB666	2	107									1	3.24e-06	0.000910026	0					1	1.21e-06	0.000569748	0	0	0	0	0
LB666	2	108													1	1.521e-05	0.00194499	0	1	1.21e-06	0.000569748	0	0	0	0	0
LB666	2	109													1	1.521e-05	0.00194499	0	1	1.21e-06	0.000569748	0	0	0	0	0
LB670	2	103	1	0.0025	0.0246901	0
LB671	2	104	1	0.0025	0.0246901	0
LB671	2	105									1	3.24e-06	0.000910026	0	1	1.521e-05	0.00194499	0	2	4.41e-06	0.00207495	0	0	0	0	0
LB671	2	106									1	3.24e-06	0.000910026	0					1	1.21e-06	0.000569748	0	0	0	0	0
LB671	2	107									2	1.296e-05	0.00363514	0					2	4.41e-06	0.00207495	0	0	0	0	0
LB671	2	108													1	1.521e-05	0.00194499	0	1	1.21e-06	0.000569748	0	0	0	0	0
LB671	2	109													1	1.521e-05	0.00194499	0	1	1.21e-06	0.000569748	0	0	0	0	0
LB673	2	103	1	0.0025	0.0246901	0
LB674	2	103	1	0.0025	0.0246901	0
LB674	2	104									1	3.24e-06	0.000910026	0					1	1.21e-06	0.000569748	0	0	0	0	0
LB674	2	105													1	1.521e-05	0.00194499	0	1	1.21e-06	0.000569748	0	0	0	0	0
LB676	2	103													1	1.521e-05	0.00194499	0	1	1.21e-06	0.000569748	0	0	0	0	0
LB677	2	105									1	3.24e-06	0.000910026	0					1	1.21e-06	0.000569748	0	0	0	0	0
LB677	2	106									1	3.24e-06	0.000910026	0	4	0.00024336	0.0306699	0	5	2.809e-05	0.0131433	0	0	4	0	0
LB677	2	107									1	3.24e-06	0.000910026	0	1	1.521e-05	0.00194499	0	2	4.41e-06	0.00207495	0	0	0	0	0
LB677	2	108									1	3.24e-06	0.000910026	0					1	1.21e-06	0.000569748	0	0	0	0	0
LB677	2	109													1	1.521e-05	0.00194499	0	1	1.21e-06	0.000569748	0	0	0	0	0
LB679	2	103	1	0.0025	0.0246901	0	1	9.216e-05	0.00478086	0	4	5.041e-05	0.0140654	0	1	1.521e-05	0.00194499	0	7	5.476e-05	0.0254622	0	1	0	3	3
LB679	2	104					1	9.216e-05	0.00478086	0									1	1.21e-06	0.000569748	0	0	0	0	0
LB679	2	105									1	3.24e-06	0.000910026	0	2	6.084e-05	0.00775728	0	3	1.024e-05	0.00481143	0	0	0	0	0
LB679	2	106									2	1.296e-05	0.00363514	0	1	1.521e-05	0.00194499	0	3	1.024e-05	0.00481143	0	0	0	0	0
LB679	2	107									3	2.809e-05	0.00786222	0					3	1.024e-05	0.00481143	0	0	0	0	0
LB679	2	108									1	3.24e-06	0.000910026	0	3	0.00013689	0.0173693	0	4	1.764e-05	0.00827402	0	0	0	0	0
LB679	2	109													1	1.521e-05	0.00194499	0	1	1.21e-06	0.000569748	0	0	0	0	0
LB679	2	110													1	1.521e-05	0.00194499	0	1	1.21e-06	0.000569748	0	0	0	0	0
LB679	2	111													1	1.521e-05	0.00194499	0	1	1.21e-06	0.000569748	0	0	0	0	0
LB679	2	112													1	1.521e-05	0.00194499	0	1	1.21e-06	0.000569748	0	0	0	0	0
LB679	2	113													1	1.521e-05	0.00194499	0	1	1.21e-06	0.000569748	0	0	0	0	0
LB680	2	103	1	0.0025	0.0246901	0													1	1.21e-06	0.000569748	0	0	0	0	0
LB680	2	104	1	0.0025	0.0246901	0
LB680	2	105	1	0.0025	0.0246901	0													1	1.21e-06	0.000569748	0	0	0	0	0
LB680	2	106	1	0.0025	0.0246901	0
LB680	2	107									1	3.24e-06	0.000910026	0					1	1.21e-06	0.000569748	0	0	0	0	0
LB681	2	104	1	0.0025	0.0246901	0
LB681	2	105	1	0.0025	0.0246901	0
LB681	2	106					1	9.216e-05	0.00478086	0									1	1.21e-06	0.000569748	0	0	0	0	0
LB681	2	107									1	3.24e-06	0.000910026	0					1	1.21e-06	0.000569748	0	0	0	0	0
LB681	2	108									1	3.24e-06	0.000910026	0					1	1.21e-06	0.000569748	0	0	0	0	0
LB682	2	103	1	0.0025	0.0246901	0					2	1.296e-05	0.00363514	0					3	1.024e-05	0.00481143	0	0	0	0	1
LB682	2	104	1	0.0025	0.0246901	0
LB682	2	105	1	0.0025	0.0246901	0	1	9.216e-05	0.00478086	0									2	4.41e-06	0.00207495	0	1	0	0	0
LB682	2	106	1	0.0025	0.0246901	0
LB682	2	107					1	9.216e-05	0.00478086	0									1	1.21e-06	0.000569748	0	0	0	0	0
LB682	2	108									2	1.296e-05	0.00363514	0	1	1.521e-05	0.00194499	0	3	1.024e-05	0.00481143	0	0	0	0	0
LB682	2	109									1	3.24e-06	0.000910026	0					1	1.21e-06	0.000569748	0	0	0	0	0
LB682	2	110													1	1.521e-05	0.00194499	0	1	1.21e-06	0.000569748	0	0	0	0	0
LB682	2	111													1	1.521e-05	0.00194499	0	1	1.21e-06	0.000569748	0	0	0	0	0
LB682	2	112													1	1.521e-05	0.00194499	0	1	1.21e-06	0.000569748	0	0	0	0	0
LB683	2	103	1	0.0025	0.0246901	0
LB683	2	104	1	0.0025	0.0246901	0
LB683	2	105									1	3.24e-06	0.000910026	0					1	1.21e-06	0.000569748	0	0	0	0	0
LB683	2	106													1	1.521e-05	0.00194499	0	1	1.21e-06	0.000569748	0	0	0	0	0
LB683	2	107													1	1.521e-05	0.00194499	0	1	1.21e-06	0.000569748	0	0	0	0	0
LB683	2	108													1	1.521e-05	0.00194499	0	1	1.21e-06	0.000569748	0	0	0	0	0
LB684	2	103	1	0.0025	0.0246901	0
LB684	2	104	1	0.0025	0.0246901	0
LB684	2	105									1	3.24e-06	0.000910026	0					1	1.21e-06	0.000569748	0	0	0	0	0
LB684	2	106									1	3.24e-06	0.000910026	0					1	1.21e-06	0.000569748	0	0	0	0	0
LB684	2	107									1	3.24e-06	0.000910026	0					1	1.21e-06	0.000569748	0	0	0	0	0
LB684	2	108									1	3.24e-06	0.000910026	0					1	1.21e-06	0.000569748	0	0	0	0	0
LB685	2	103	1	0.0025	0.0246901	0
LB685	2	104	1	0.0025	0.0246901	0
LB685	2	105									1	3.24e-06	0.000910026	0					1	1.21e-06	0.000569748	0	0	0	0	0
LB685	2	106									1	3.24e-06	0.000910026	0					1	1.21e-06	0.000569748	0	0	0	0	0
LB685	2	107									2	1.296e-05	0.00363514	0					2	4.41e-06	0.00207495	0	0	0	0	0
LB685	2	108									2	1.296e-05	0.00363514	0					2	4.41e-06	0.00207495	0	0	0	0	0
LB685	2	109									1	3.24e-06	0.000910026	0					1	1.21e-06	0.000569748	0	0	0	0	0
LB685	2	110									1	3.24e-06	0.000910026	0					1	1.21e-06	0.000569748	0	0	0	0	0
LB685	2	111									6	0.00011449	0.0316597	0					6	4.096e-05	0.0191073	0	0	0	0	0
LB685	2	112													1	1.521e-05	0.00194499	0	1	1.21e-06	0.000569748	0	0	0	0	0
LB685	2	113													1	1.521e-05	0.00194499	0	1	1.21e-06	0.000569748	0	0	0	0	0
LB685	2	114													1	1.521e-05	0.00194499	0	1	1.21e-06	0.000569748	0	0	0	0	0
LB686	2	103	1	0.0025	0.0246901	0
LB686	2	104	1	0.0025	0.0246901	0
LB686	2	105									2	1.296e-05	0.00363514	0					2	4.41e-06	0.00207495	0	0	0	0	0
LB686	2	106									1	3.24e-06	0.000910026	0	2	6.084e-05	0.00775728	0	3	1.024e-05	0.00481143	0	0	0	0	0
LB687	2	104					1	9.216e-05	0.00478086	0	1	3.24e-06	0.000910026	0	1	1.521e-05	0.00194499	0	3	1.024e-05	0.00481143	0	0	0	0	0
LB687	2	105									3	2.809e-05	0.00786222	0					3	1.024e-05	0.00481143	0	0	0	0	0
LB688	2	104	1	0.0025	0.0246901	0
LB688	2	105	1	0.0025	0.0246901	0
LB688	2	106	1	0.0025	0.0246901	0
LB688	2	107									1	3.24e-06	0.000910026	0					1	1.21e-06	0.000569748	0	0	0	0	0
LB688	2	108									1	3.24e-06	0.000910026	0	1	1.521e-05	0.00194499	0	2	4.41e-06	0.00207495	0	0	0	0	0
LB688	2	109													1	1.521e-05	0.00194499	0	1	1.21e-06	0.000569748	0	0	0	0	0
LB688	2	110													1	1.521e-05	0.00194499	0	1	1.21e-06	0.000569748	0	0	0	0	0
LB689	2	103	1	0.0025	0.0246901	0
LB690	2	103									6	0.00011449	0.0316597	0					6	4.096e-05	0.0191073	0	0	0	0	0
LB694	2	103	1	0.0025	0.0246901	0
LB694	2	104									1	3.24e-06	0.000910026	0					1	1.21e-06	0.000569748	0	0	0	0	0
LB694	2	105													1	1.521e-05	0.00194499	0	1	1.21e-06	0.000569748	0	0	0	0	0
LB695	2	105	1	0.0025	0.0246901	0													1	1.21e-06	0.000569748	0	0	0	0	0
LB695	2	106									1	3.24e-06	0.000910026	0					1	1.21e-06	0.000569748	0	0	0	0	0
LB697	2	102													1	1.521e-05	0.00194499	0
LB697	2	105					1	9.216e-05	0.00478086	0									1	1.21e-06	0.000569748	0	0	0	0	0
LB697	2	106									2	1.296e-05	0.00363514	0					2	4.41e-06	0.00207495	0	0	0	0	0
LB697	2	107									2	1.296e-05	0.00363514	0					2	4.41e-06	0.00207495	0	0	0	0	0
LB697	2	108													1	1.521e-05	0.00194499	0	1	1.21e-06	0.000569748	0	0	0	0	0
LB697	2	109													1	1.521e-05	0.00194499	0	1	1.21e-06	0.000569748	0	0	0	0	0
LB697	2	110													1	1.521e-05	0.00194499	0	1	1.21e-06	0.000569748	0	0	0	0	0
LB697	2	111													1	1.521e-05	0.00194499	0	1	1.21e-06	0.000569748	0	0	0	0	0
LB698	2	104									1	3.24e-06	0.000910026	0					1	1.21e-06	0.000569748	0	0	0	0	0
LB698	2	105													1	1.521e-05	0.00194499	0	1	1.21e-06	0.000569748	0	0	0	0	0
LB698	2	106													1	1.521e-05	0.00194499	0	1	1.21e-06	0.000569748	0	0	0	0	0
LB701	2	104	1	0.0025	0.0246901	0
LB701	2	105									2	1.296e-05	0.00363514	0					2	4.41e-06	0.00207495	0	0	0	0	0
LB701	2	106									1	3.24e-06	0.000910026	0	2	6.084e-05	0.00775728	0	3	1.024e-05	0.00481143	0	0	0	0	0
LB701	2	107									1	3.24e-06	0.000910026	0					1	1.21e-06	0.000569748	0	0	0	0	0
LB702	2	103													1	1.521e-05	0.00194499	0	1	1.21e-06	0.000569748	0	0	0	0	0
LB705	2	103					1	9.216e-05	0.00478086	0					2	6.084e-05	0.00775728	0	3	1.024e-05	0.00481143	0	0	0	0	0
LB705	2	104													2	6.084e-05	0.00775728	0	2	4.41e-06	0.00207495	0	0	0	0	0
LB706	2	103					2	0.00036864	0.0189867	0	1	3.24e-06	0.000910026	0	2	6.084e-05	0.00775728	0	5	2.809e-05	0.0131433	0	0	0	1	0
LB710	2	103													1	1.521e-05	0.00194499	0	1	1.21e-06	0.000569748	0	0	0	0	0
LB711	2	103									2	1.296e-05	0.00363514	0	1	1.521e-05	0.00194499	0	3	1.024e-05	0.00481143	0	0	0	0	0
LB712	2	103									2	1.296e-05	0.00363514	0	1	1.521e-05	0.00194499	0	3	1.024e-05	0.00481143	0	0	0	0	0
LB714	2	103					1	9.216e-05	0.00478086	0									1	1.21e-06	0.000569748	0	0	0	0	0
LB714	2	104									2	1.296e-05	0.00363514	0	1	1.521e-05	0.00194499	0	3	1.024e-05	0.00481143	0	0	0	0	0
LB715	2	103									1	3.24e-06	0.000910026	0	2	6.084e-05	0.00775728	0	3	1.024e-05	0.00481143	0	0	0	0	0
LB715	2	104									2	1.296e-05	0.00363514	0	2	6.084e-05	0.00775728	0	4	1.764e-05	0.00827402	0	0	0	0	0
LB716	2	103	1	0.0025	0.0246901	0
LB716	2	104									1	3.24e-06	0.000910026	0					1	1.21e-06	0.000569748	0	0	0	0	0
LB717	2	103	1	0.0025	0.0246901	0
LB717	2	104	1	0.0025	0.0246901	0
LB718	2	103	1	0.0025	0.0246901	0
LB718	2	104	1	0.0025	0.0246901	0
LB718	2	105					1	9.216e-05	0.00478086	0									1	1.21e-06	0.000569748	0	0	0	0	0
LB718	2	106					1	9.216e-05	0.00478086	0									1	1.21e-06	0.000569748	0	0	0	0	0
LB718	2	107					1	9.216e-05	0.00478086	0									1	1.21e-06	0.000569748	0	0	0	0	0
LB718	2	108									1	3.24e-06	0.000910026	0					1	1.21e-06	0.000569748	0	0	0	0	0
LB718	2	109									1	3.24e-06	0.000910026	0					1	1.21e-06	0.000569748	0	0	0	0	0
LB718	2	110									1	3.24e-06	0.000910026	0	1	1.521e-05	0.00194499	0	2	4.41e-06	0.00207495	0	0	0	0	0
LB718	2	111									1	3.24e-06	0.000910026	0					1	1.21e-06	0.000569748	0	0	0	0	0
LB718	2	112													1	1.521e-05	0.00194499	0	1	1.21e-06	0.000569748	0	0	0	0	0
LB718	2	113													1	1.521e-05	0.00194499	0	1	1.21e-06	0.000569748	0	0	0	0	0
LB719	2	103	1	0.0025	0.0246901	0
LB719	2	104	1	0.0025	0.0246901	0	1	9.216e-05	0.00478086	0	3	2.809e-05	0.00786222	0	1	1.521e-05	0.00194499	0	6	4.096e-05	0.0191073	0	0	1	4	0
LB719	2	106									1	3.24e-06	0.000910026	0					1	1.21e-06	0.000569748	0	0	0	0	0
LB719	2	107									1	3.24e-06	0.000910026	0					1	1.21e-06	0.000569748	0	0	0	0	0
LB719	2	108													1	1.521e-05	0.00194499	0	1	1.21e-06	0.000569748	0	0	0	0	0
LB720	2	103	1	0.0025	0.0246901	0
LB720	2	104	1	0.0025	0.0246901	0
LB720	2	105					1	9.216e-05	0.00478086	0									1	1.21e-06	0.000569748	0	0	0	0	0
LB720	2	106													1	1.521e-05	0.00194499	0	1	1.21e-06	0.000569748	0	0	0	0	0
LB721	2	103	1	0.0025	0.0246901	0
LB723	2	103	1	0.0025	0.0246901	0
LB723	2	104	1	0.0025	0.0246901	0													1	1.21e-06	0.000569748	0	0	0	0	0
LB723	2	105									6	0.00011449	0.0316597	0
LB723	2	106					1	9.216e-05	0.00478086	0									1	1.21e-06	0.000569748	0	0	0	0	0
LB724	2	104					1	9.216e-05	0.00478086	0
LB725	2	103									6	0.00011449	0.0316597	0
LB726	2	104	1	0.0025	0.0246901	0
LB726	2	105									3	2.809e-05	0.00786222	0					3	1.024e-05	0.00481143	0	0	0	0	0
LB726	2	106													1	1.521e-05	0.00194499	0	1	1.21e-06	0.000569748	0	0	0	0	0
LB727	2	104									6	0.00011449	0.0316597	0
LB727	2	105	1	0.0025	0.0246901	0
LB727	2	106					1	9.216e-05	0.00478086	0									1	1.21e-06	0.000569748	0	0	0	0	0
LB727	2	107									2	1.296e-05	0.00363514	0					2	4.41e-06	0.00207495	0	0	0	0	0
LB727	2	108									1	3.24e-06	0.000910026	0					1	1.21e-06	0.000569748	0	0	0	0	0
LB727	2	109									1	3.24e-06	0.000910026	0					1	1.21e-06	0.000569748	0	0	0	0	0
LB727	2	110													1	1.521e-05	0.00194499	0	1	1.21e-06	0.000569748	0	0	0	0	0
LB728	2	104									6	0.00011449	0.0316597	0
LB728	2	105	1	0.0025	0.0246901	0
LB728	2	106					1	9.216e-05	0.00478086	0									1	1.21e-06	0.000569748	0	0	0	0	0
LB728	2	107					1	9.216e-05	0.00478086	0									1	1.21e-06	0.000569748	0	0	0	0	0
LB728	2	108									1	3.24e-06	0.000910026	0					1	1.21e-06	0.000569748	0	0	0	0	0
LB728	2	109													1	1.521e-05	0.00194499	0	1	1.21e-06	0.000569748	0	0	0	0	0
LB728	2	110													1	1.521e-05	0.00194499	0	1	1.21e-06	0.000569748	0	0	0	0	0
LB728	2	111													1	1.521e-05	0.00194499	0	1	1.21e-06	0.000569748	0	0	0	0	0
LB728	2	112													1	1.521e-05	0.00194499	0	1	1.21e-06	0.000569748	0	0	0	0	0
LB728	2	113													1	1.521e-05	0.00194499	0	1	1.21e-06	0.000569748	0	0	0	0	0
LB729	2	103									6	0.00011449	0.0316597	0
LB729	2	104	1	0.0025	0.0246901	0
LB729	2	105									1	3.24e-06	0.000910026	0					1	1.21e-06	0.000569748	0	0	0	0	0
LB729	2	106													1	1.521e-05	0.00194499	0	1	1.21e-06	0.000569748	0	0	0	0	0
LB729	2	107													1	1.521e-05	0.00194499	0	1	1.21e-06	0.000569748	0	0	0	0	0
LB729	2	108													1	1.521e-05	0.00194499	0	1	1.21e-06	0.000569748	0	0	0	0	0
LB730	2	103	1	0.0025	0.0246901	0													1	1.21e-06	0.000569748	0	0	0	0	0
LB730	2	104	1	0.0025	0.0246901	0
LB730	2	105					2	0.00036864	0.0189867	0									2	4.41e-06	0.00207495	0	0	0	0	0
LB730	2	106					1	9.216e-05	0.00478086	0					1	1.521e-05	0.00194499	0	2	4.41e-06	0.00207495	0	0	0	0	0
LB730	2	107									1	3.24e-06	0.000910026	0					1	1.21e-06	0.000569748	0	0	0	0	0
LB730	2	108									1	3.24e-06	0.000910026	0					1	1.21e-06	0.000569748	0	0	0	0	0
LB730	2	109													1	1.521e-05	0.00194499	0	1	1.21e-06	0.000569748	0	0	0	0	0
LB731	2	103	1	0.0025	0.0246901	0
LB731	2	104					1	9.216e-05	0.00478086	0									1	1.21e-06	0.000569748	0	0	0	0	0
LB731	2	105									1	3.24e-06	0.000910026	0					1	1.21e-06	0.000569748	0	0	0	0	0
LB731	2	106									1	3.24e-06	0.000910026	0					1	1.21e-06	0.000569748	0	0	0	0	0
LB732	2	104									6	0.00011449	0.0316597	0
LB732	2	105	1	0.0025	0.0246901	0
LB732	2	106	1	0.0025	0.0246901	0													1	1.21e-06	0.000569748	0	0	0	0	0
LB732	2	107					1	9.216e-05	0.00478086	0									1	1.21e-06	0.000569748	0	0	0	0	0
LB732	2	108									1	3.24e-06	0.000910026	0					1	1.21e-06	0.000569748	0	0	0	0	0
LB732	2	109									1	3.24e-06	0.000910026	0					1	1.21e-06	0.000569748	0	0	0	0	0
LB733	2	103									6	0.00011449	0.0316597	0
LB733	2	104	1	0.0025	0.0246901	0
LB733	2	105									2	1.296e-05	0.00363514	0					2	4.41e-06	0.00207495	0	0	0	0	0
LB733	2	106									1	3.24e-06	0.000910026	0					1	1.21e-06	0.000569748	0	0	0	0	0
LB733	2	107									1	3.24e-06	0.000910026	0					1	1.21e-06	0.000569748	0	0	0	0	0
LB733	2	108									1	3.24e-06	0.000910026	0	1	1.521e-05	0.00194499	0	2	4.41e-06	0.00207495	0	1	0	0	0
LB734	2	103									6	0.00011449	0.0316597	0
LB734	2	104	1	0.0025	0.0246901	0
LB734	2	105					1	9.216e-05	0.00478086	0									1	1.21e-06	0.000569748	0	0	0	0	0
LB734	2	106					1	9.216e-05	0.00478086	0									1	1.21e-06	0.000569748	0	0	0	0	0
LB734	2	107									2	1.296e-05	0.00363514	0	1	1.521e-05	0.00194499	0	3	1.024e-05	0.00481143	0	0	0	0	0
LB734	2	108									1	3.24e-06	0.000910026	0					1	1.21e-06	0.000569748	0	0	0	0	0
LB734	2	109													1	1.521e-05	0.00194499	0	1	1.21e-06	0.000569748	0	0	0	0	0
LB735	2	104									6	0.00011449	0.0316597	0
LB735	2	105	1	0.0025	0.0246901	0
LB735	2	106									1	3.24e-06	0.000910026	0					1	1.21e-06	0.000569748	0	0	0	0	0
LB735	2	107									1	3.24e-06	0.000910026	0					1	1.21e-06	0.000569748	0	0	0	0	0
LB735	2	108									1	3.24e-06	0.000910026	0					1	1.21e-06	0.000569748	0	0	0	0	0
LB736	2	104									6	0.00011449	0.0316597	0
LB736	2	105	1	0.0025	0.0246901	0
LB736	2	106									1	3.24e-06	0.000910026	0					1	1.21e-06	0.000569748	0	0	0	0	0
LB736	2	107									1	3.24e-06	0.000910026	0					1	1.21e-06	0.000569748	0	0	0	0	0
LB736	2	108									3	2.809e-05	0.00786222	0					3	1.024e-05	0.00481143	0	0	0	0	0
LB737	2	103									6	0.00011449	0.0316597	0
LB737	2	104	1	0.0025	0.0246901	0
LB738	2	104									6	0.00011449	0.0316597	0
LB738	2	105	1	0.0025	0.0246901	0
LB738	2	106													1	1.521e-05	0.00194499	0	1	1.21e-06	0.000569748	0	0	0	0	0
LB738	2	107													1	1.521e-05	0.00194499	0	1	1.21e-06	0.000569748	0	0	0	0	0
LB738	2	108													1	1.521e-05	0.00194499	0	1	1.21e-06	0.000569748	0	0	0	0	0
LB739	2	103	1	0.0025	0.0246901	0					7	0.00015625	0.0429563	0
LB739	2	104	1	0.0025	0.0246901	0
LB739	2	105					1	9.216e-05	0.00478086	0	1	3.24e-06	0.000910026	0					2	4.41e-06	0.00207495	0	0	0	0	0
LB739	2	106									1	3.24e-06	0.000910026	0					1	1.21e-06	0.000569748	0	0	0	0	0
LB739	2	107									1	3.24e-06	0.000910026	0					1	1.21e-06	0.000569748	0	0	0	0	0
LB739	2	108									1	3.24e-06	0.000910026	0					1	1.21e-06	0.000569748	0	0	0	0	0
LB739	2	109									1	3.24e-06	0.000910026	0	1	1.521e-05	0.00194499	0	2	4.41e-06	0.00207495	0	0	0	0	0
LB741	2	104					2	0.00036864	0.0189867	0									2	4.41e-06	0.00207495	0	0	0	0	0
LB741	2	105									1	3.24e-06	0.000910026	0					1	1.21e-06	0.000569748	0	0	0	0	0
LB742	2	104									6	0.00011449	0.0316597	0
LB742	2	105									1	3.24e-06	0.000910026	0					1	1.21e-06	0.000569748	0	0	0	0	0
LB742	2	106													1	1.521e-05	0.00194499	0	1	1.21e-06	0.000569748	0	0	0	0	0
LB743	2	104									4	5.041e-05	0.0140654	0
LB743	2	105	1	0.0025	0.0246901	0
LB744	2	103									4	5.041e-05	0.0140654	0
LB744	2	104					1	9.216e-05	0.00478086	0	1	3.24e-06	0.000910026	0	2	6.084e-05	0.00775728	0	4	1.764e-05	0.00827402	0	0	0	1	0
LB746	2	102	1	0.0025	0.0246901	0	1	9.216e-05	0.00478086	0	3	2.809e-05	0.00786222	0					5	2.809e-05	0.0131433	0	0	0	1	1
LB746	2	104									4	5.041e-05	0.0140654	0
LB746	2	105									1	3.24e-06	0.000910026	0					1	1.21e-06	0.000569748	0	0	0	0	0
LB746	2	106									1	3.24e-06	0.000910026	0					1	1.21e-06	0.000569748	0	0	0	0	0
LB747	2	104									4	5.041e-05	0.0140654	0
LB747	2	105	1	0.0025	0.0246901	0
LB747	2	106									1	3.24e-06	0.000910026	0					1	1.21e-06	0.000569748	0	0	0	0	0
LB747	2	107									1	3.24e-06	0.000910026	0					1	1.21e-06	0.000569748	0	0	0	0	0
LB747	2	108									2	1.296e-05	0.00363514	0					2	4.41e-06	0.00207495	0	0	0	0	0
LB748	2	103													1	1.521e-05	0.00194499	0	1	1.21e-06	0.000569748	0	0	0	0	0
LB749	2	103	1	0.0025	0.0246901	0
LB754	2	103									1	3.24e-06	0.000910026	0					1	1.21e-06	0.000569748	0	0	0	0	0
LB761	2	103									1	3.24e-06	0.000910026	0					1	1.21e-06	0.000569748	0	0	0	0	0
LB763	2	103					1	9.216e-05	0.00478086	0									1	1.21e-06	0.000569748	0	0	0	0	0
LB764	2	103					2	0.00036864	0.0189867	0	1	3.24e-06	0.000910026	0					3	1.024e-05	0.00481143	0	0	0	0	0
LB769	2	103									1	3.24e-06	0.000910026	0					1	1.21e-06	0.000569748	0	0	0	0	0
LB770	2	103	1	0.0025	0.0246901	0
LB773	2	103													2	6.084e-05	0.00775728	0	2	4.41e-06	0.00207495	0	0	0	0	0
LB775	2	103									1	3.24e-06	0.000910026	0					1	1.21e-06	0.000569748	0	0	0	0	0
LB775	2	104									1	3.24e-06	0.000910026	0					1	1.21e-06	0.000569748	0	0	0	0	0
LB775	2	105													1	1.521e-05	0.00194499	0	1	1.21e-06	0.000569748	0	0	0	0	0
LB777	2	103													1	1.521e-05	0.00194499	0	1	1.21e-06	0.000569748	0	0	0	0	0
LB779	2	103					1	9.216e-05	0.00478086	0									1	1.21e-06	0.000569748	0	0	0	0	0
LB783	2	103									1	3.24e-06	0.000910026	0					1	1.21e-06	0.000569748	0	0	0	0	0
LB783	2	104													2	6.084e-05	0.00775728	0	2	4.41e-06	0.00207495	0	0	0	0	0
LB784	2	103					1	9.216e-05	0.00478086	0									1	1.21e-06	0.000569748	0	0	0	0	0
LB786	2	103					1	9.216e-05	0.00478086	0									1	1.21e-06	0.000569748	0	0	0	0	0
LB789	2	103													1	1.521e-05	0.00194499	0	1	1.21e-06	0.000569748	0	0	0	0	0
LB790	2	103													1	1.521e-05	0.00194499	0	1	1.21e-06	0.000569748	0	0	0	0	0
LB792	2	103													1	1.521e-05	0.00194499	0	1	1.21e-06	0.000569748	0	0	0	0	0
LB792	2	104													1	1.521e-05	0.00194499	0	1	1.21e-06	0.000569748	0	0	0	0	0
LB794	2	103									1	3.24e-06	0.000910026	0					1	1.21e-06	0.000569748	0	0	0	0	0
LB794	2	104									1	3.24e-06	0.000910026	0					1	1.21e-06	0.000569748	0	0	0	0	0
LB794	2	105									1	3.24e-06	0.000910026	0	1	1.521e-05	0.00194499	0	2	4.41e-06	0.00207495	0	0	0	0	0
LB796	2	103													1	1.521e-05	0.00194499	0	1	1.21e-06	0.000569748	0	0	0	0	0
LB796	2	104													2	6.084e-05	0.00775728	0	2	4.41e-06	0.00207495	0	0	0	0	0
LB798	2	103													1	1.521e-05	0.00194499	0	1	1.21e-06	0.000569748	0	0	0	0	0
LB799	2	103					1	9.216e-05	0.00478086	0					1	1.521e-05	0.00194499	0	2	4.41e-06	0.00207495	0	0	0	0	0
LB799	2	104									1	3.24e-06	0.000910026	0					1	1.21e-06	0.000569748	0	0	0	0	0
LB801	2	103									1	3.24e-06	0.000910026	0					1	1.21e-06	0.000569748	0	0	0	0	0
LB801	2	104													1	1.521e-05	0.00194499	0	1	1.21e-06	0.000569748	0	0	0	0	0
LB802	2	103									1	3.24e-06	0.000910026	0					1	1.21e-06	0.000569748	0	0	0	0	0
LB805	2	103					1	9.216e-05	0.00478086	0									1	1.21e-06	0.000569748	0	0	0	0	0
LB806	2	103					1	9.216e-05	0.00478086	0	3	2.809e-05	0.00786222	0					4	1.764e-05	0.00827402	0	0	0	0	0
LB807	2	103									1	3.24e-06	0.000910026	0	1	1.521e-05	0.00194499	0	2	4.41e-06	0.00207495	0	0	0	0	0
LB807	2	104									1	3.24e-06	0.000910026	0	2	6.084e-05	0.00775728	0	3	1.024e-05	0.00481143	0	0	0	0	0
LB807	2	105									1	3.24e-06	0.000910026	0	1	1.521e-05	0.00194499	0	2	4.41e-06	0.00207495	0	0	0	0	0
LB809	2	103									1	3.24e-06	0.000910026	0					1	1.21e-06	0.000569748	0	0	0	0	0
LB814	2	103									1	3.24e-06	0.000910026	0					1	1.21e-06	0.000569748	0	0	0	0	0
LB814	2	104									1	3.24e-06	0.000910026	0	2	6.084e-05	0.00775728	0	3	1.024e-05	0.00481143	0	0	0	0	0
LB816	2	103													1	1.521e-05	0.00194499	0	1	1.21e-06	0.000569748	0	0	0	0	0
LB817	2	103	1	0.0025	0.0246901	0
LB818	2	103													1	1.521e-05	0.00194499	0	1	1.21e-06	0.000569748	0	0	0	0	0
LB818	2	104													1	1.521e-05	0.00194499	0	1	1.21e-06	0.000569748	0	0	0	0	0
LB819	2	103									1	3.24e-06	0.000910026	0	1	1.521e-05	0.00194499	0	2	4.41e-06	0.00207495	0	0	0	0	0
LB819	2	104													1	1.521e-05	0.00194499	0	1	1.21e-06	0.000569748	0	0	0	0	0
LB820	2	103													1	1.521e-05	0.00194499	0	1	1.21e-06	0.000569748	0	0	0	0	0
LB820	2	104													1	1.521e-05	0.00194499	0	1	1.21e-06	0.000569748	0	0	0	0	0
LB821	2	103	1	0.0025	0.0246901	0
LB822	2	103									1	3.24e-06	0.000910026	0					1	1.21e-06	0.000569748	0	0	0	0	0
LB823	2	103									1	3.24e-06	0.000910026	0					1	1.21e-06	0.000569748	0	0	0	0	0
LB823	2	104													1	1.521e-05	0.00194499	0	1	1.21e-06	0.000569748	0	0	0	0	0
LB825	2	103									1	3.24e-06	0.000910026	0					1	1.21e-06	0.000569748	0	0	0	0	0
LB825	2	104													2	6.084e-05	0.00775728	0	2	4.41e-06	0.00207495	0	0	0	0	0
LB826	2	103									1	3.24e-06	0.000910026	0					1	1.21e-06	0.000569748	0	0	0	0	0
LB826	2	104													1	1.521e-05	0.00194499	0	1	1.21e-06	0.000569748	0	0	0	0	0
LB828	2	103					1	9.216e-05	0.00478086	0	1	3.24e-06	0.000910026	0					2	4.41e-06	0.00207495	0	0	0	0	0
LB828	2	104													4	0.00024336	0.0306699	0	4	1.764e-05	0.00827402	0	0	0	0	0
LB830	2	103													1	1.521e-05	0.00194499	0	1	1.21e-06	0.000569748	0	0	0	0	0
LB832	2	103									1	3.24e-06	0.000910026	0					1	1.21e-06	0.000569748	0	0	0	0	0
LB834	2	103									1	3.24e-06	0.000910026	0					1	1.21e-06	0.000569748	0	0	0	0	0
LB834	2	104													1	1.521e-05	0.00194499	0	1	1.21e-06	0.000569748	0	0	0	0	0
LB835	2	103									1	3.24e-06	0.000910026	0					1	1.21e-06	0.000569748	0	0	0	0	0
LB836	2	103					1	9.216e-05	0.00478086	0	1	3.24e-06	0.000910026	0					2	4.41e-06	0.00207495	0	0	0	0	0
LB838	2	103													1	1.521e-05	0.00194499	0	1	1.21e-06	0.000569748	0	0	0	0	0
LB842	2	103									1	3.24e-06	0.000910026	0	2	6.084e-05	0.00775728	0	3	1.024e-05	0.00481143	0	0	0	0	0
LB846	2	103													1	1.521e-05	0.00194499	0	1	1.21e-06	0.000569748	0	0	0	0	0
LB847	2	103					2	0.00036864	0.0189867	0	3	2.809e-05	0.00786222	0	1	1.521e-05	0.00194499	0	6	4.096e-05	0.0191073	0	0	0	0	0
LB847	2	104													1	1.521e-05	0.00194499	0	1	1.21e-06	0.000569748	0	0	0	0	0
LB848	2	103					1	9.216e-05	0.00478086	0									1	1.21e-06	0.000569748	0	0	0	0	0
LB852	2	103									1	3.24e-06	0.000910026	0					1	1.21e-06	0.000569748	0	0	0	0	0
LB852	2	104									1	3.24e-06	0.000910026	0					1	1.21e-06	0.000569748	0	0	0	0	0
LB852	2	105													1	1.521e-05	0.00194499	0	1	1.21e-06	0.000569748	0	0	0	0	0
LB854	2	103	1	0.0025	0.0246901	0
LB855	2	103					1	9.216e-05	0.00478086	0	2	1.296e-05	0.00363514	0					3	1.024e-05	0.00481143	0	0	0	0	0
LB855	2	104													1	1.521e-05	0.00194499	0	1	1.21e-06	0.000569748	0	0	0	0	0
LB856	2	103	1	0.0025	0.0246901	0
LB857	2	103									1	3.24e-06	0.000910026	0					1	1.21e-06	0.000569748	0	0	0	0	0
LB857	2	104													1	1.521e-05	0.00194499	0	1	1.21e-06	0.000569748	0	0	0	0	0
LB858	2	103									1	3.24e-06	0.000910026	0					1	1.21e-06	0.000569748	0	0	0	0	0
LB858	2	104									1	3.24e-06	0.000910026	0					1	1.21e-06	0.000569748	0	0	0	0	0
LB858	2	105													1	1.521e-05	0.00194499	0	1	1.21e-06	0.000569748	0	0	0	0	0
LB859	2	103													1	1.521e-05	0.00194499	0	1	1.21e-06	0.000569748	0	0	0	0	0
LB860	2	103					2	0.00036864	0.0189867	0	1	3.24e-06	0.000910026	0					3	1.024e-05	0.00481143	0	0	0	0	0
LB864	2	103					2	0.00036864	0.0189867	0	1	3.24e-06	0.000910026	0					3	1.024e-05	0.00481143	0	0	0	0	0
LB864	2	104									1	3.24e-06	0.000910026	0					1	1.21e-06	0.000569748	0	0	0	0	0
LB864	2	105													1	1.521e-05	0.00194499	0	1	1.21e-06	0.000569748	0	0	0	0	0
LB865	2	103									1	3.24e-06	0.000910026	0					1	1.21e-06	0.000569748	0	0	0	0	0
LB867	2	103													1	1.521e-05	0.00194499	0	1	1.21e-06	0.000569748	0	0	0	0	0
LB868	2	103									1	3.24e-06	0.000910026	0					1	1.21e-06	0.000569748	0	0	0	0	0
LB868	2	104													1	1.521e-05	0.00194499	0	1	1.21e-06	0.000569748	0	0	0	0	0
LB876	2	103	1	0.0025	0.0246901	0
LB877	2	103									1	3.24e-06	0.000910026	0					1	1.21e-06	0.000569748	0	0	0	0	0
LB877	2	104													1	1.521e-05	0.00194499	0	1	1.21e-06	0.000569748	0	0	0	0	0
LB879	2	103	1	0.0025	0.0246901	0
LB879	2	104									2	1.296e-05	0.00363514	0					2	4.41e-06	0.00207495	0	0	0	0	0
LB879	2	105													1	1.521e-05	0.00194499	0	1	1.21e-06	0.000569748	0	0	0	0	0
LB880	2	103									1	3.24e-06	0.000910026	0					1	1.21e-06	0.000569748	0	0	0	0	0
LB882	2	103													1	1.521e-05	0.00194499	0	1	1.21e-06	0.000569748	0	0	0	0	0
LB883	2	103	1	0.0025	0.0246901	0
LB884	2	103	1	0.0025	0.0246901	0
LB885	2	103													1	1.521e-05	0.00194499	0	1	1.21e-06	0.000569748	0	0	0	0	0
LB886	2	103									2	1.296e-05	0.00363514	0	3	0.00013689	0.0173693	0	5	2.809e-05	0.0131433	0	0	0	0	0
LB886	2	104													2	6.084e-05	0.00775728	0	2	4.41e-06	0.00207495	0	0	0	0	0
LB889	2	103													1	1.521e-05	0.00194499	0	1	1.21e-06	0.000569748	0	0	0	0	0
LB889	2	104													4	0.00024336	0.0306699	0	4	1.764e-05	0.00827402	0	0	0	0	0
LB892	2	103									1	3.24e-06	0.000910026	0					1	1.21e-06	0.000569748	0	0	0	0	0
LB893	2	101	1	0.0025	0.0246901	0	1	9.216e-05	0.00478086	0									2	4.41e-06	0.00207495	0	0	0	1	0
LB893	2	104									2	1.296e-05	0.00363514	0	2	6.084e-05	0.00775728	0	4	1.764e-05	0.00827402	0	0	0	0	0
LB893	2	105													3	0.00013689	0.0173693	0	3	1.024e-05	0.00481143	0	0	0	0	0
LB894	2	103									2	1.296e-05	0.00363514	0	1	1.521e-05	0.00194499	0	3	1.024e-05	0.00481143	0	0	0	0	0
LB894	2	104									4	5.041e-05	0.0140654	0	2	6.084e-05	0.00775728	0	6	4.096e-05	0.0191073	0	0	0	0	0
LB897	2	103	1	0.0025	0.0246901	0
LB898	2	103	1	0.0025	0.0246901	0
LB898	2	104													1	1.521e-05	0.00194499	0	1	1.21e-06	0.000569748	0	0	0	0	0
LB899	2	103	1	0.0025	0.0246901	0
LB900	2	103	1	0.0025	0.0246901	0
LB901	2	103	1	0.0025	0.0246901	0
LB903	2	103					2	0.00036864	0.0189867	0									2	4.41e-06	0.00207495	0	0	0	0	0
LB903	2	104													1	1.521e-05	0.00194499	0	1	1.21e-06	0.000569748	0	0	0	0	0
LB905	2	103					1	9.216e-05	0.00478086	0									1	1.21e-06	0.000569748	0	0	0	0	0
LB905	2	104													1	1.521e-05	0.00194499	0	1	1.21e-06	0.000569748	0	0	0	0	0
LB907	2	103	1	0.0025	0.0246901	0
LB907	2	104													1	1.521e-05	0.00194499	0	1	1.21e-06	0.000569748	0	0	0	0	0
LB908	2	103	1	0.0025	0.0246901	0
LB911	2	103	1	0.0025	0.0246901	0
LB912	2	103													1	1.521e-05	0.00194499	0	1	1.21e-06	0.000569748	0	0	0	0	0
LB914	2	103	1	0.0025	0.0246901	0
LB916	2	103	1	0.0025	0.0246901	0
LB916	2	104					2	0.00036864	0.0189867	0	2	1.296e-05	0.00363514	0	1	1.521e-05	0.00194499	0	5	2.809e-05	0.0131433	0	0	1	0	0
LB916	2	105													2	6.084e-05	0.00775728	0	2	4.41e-06	0.00207495	0	0	0	0	0
LB918	2	103									1	3.24e-06	0.000910026	0					1	1.21e-06	0.000569748	0	0	0	0	0
LB918	2	104													3	0.00013689	0.0173693	0	3	1.024e-05	0.00481143	0	0	0	0	0
LB919	2	103					1	9.216e-05	0.00478086	0					1	1.521e-05	0.00194499	0	2	4.41e-06	0.00207495	0	0	0	0	0
LB919	2	104									1	3.24e-06	0.000910026	0					1	1.21e-06	0.000569748	0	0	0	0	0
LB922	2	103					1	9.216e-05	0.00478086	0	1	3.24e-06	0.000910026	0					2	4.41e-06	0.00207495	0	0	0	0	0
LB923	2	103					1	9.216e-05	0.00478086	0									1	1.21e-06	0.000569748	0	0	0	0	0
LB924	2	103	1	0.0025	0.0246901	0
LB924	2	104									3	2.809e-05	0.00786222	0					3	1.024e-05	0.00481143	0	0	0	0	0
LB925	2	103													2	6.084e-05	0.00775728	0	2	4.41e-06	0.00207495	0	0	0	0	0
LB926	2	104	1	0.0025	0.0246901	0
LB926	2	105									3	2.809e-05	0.00786222	0	2	6.084e-05	0.00775728	0	5	2.809e-05	0.0131433	0	0	0	0	0
LB926	2	106									1	3.24e-06	0.000910026	0					1	1.21e-06	0.000569748	0	0	0	0	0
LB926	2	107									1	3.24e-06	0.000910026	0					1	1.21e-06	0.000569748	0	0	0	0	0
LB926	2	108													1	1.521e-05	0.00194499	0	1	1.21e-06	0.000569748	0	0	0	0	0
LB926	2	109													1	1.521e-05	0.00194499	0	1	1.21e-06	0.000569748	0	0	0	0	0
LB926	2	110													1	1.521e-05	0.00194499	0	1	1.21e-06	0.000569748	0	0	0	0	0
LB928	2	104					1	9.216e-05	0.00478086	0									1	1.21e-06	0.000569748	0	0	0	0	0
LB929	2	104									1	3.24e-06	0.000910026	0					1	1.21e-06	0.000569748	0	0	0	0	0
LB932	2	105	1	0.0025	0.0246901	0
LB932	2	106					2	0.00036864	0.0189867	0					1	1.521e-05	0.00194499	0	3	1.024e-05	0.00481143	0	0	0	0	0
LB932	2	107					1	9.216e-05	0.00478086	0									1	1.21e-06	0.000569748	0	0	0	0	0
LB932	2	108					1	9.216e-05	0.00478086	0									1	1.21e-06	0.000569748	0	0	0	0	0
LB932	2	109									1	3.24e-06	0.000910026	0					1	1.21e-06	0.000569748	0	0	0	0	0
LB932	2	110									1	3.24e-06	0.000910026	0					1	1.21e-06	0.000569748	0	0	0	0	0
LB932	2	111									1	3.24e-06	0.000910026	0					1	1.21e-06	0.000569748	0	0	0	0	0
LB932	2	112									1	3.24e-06	0.000910026	0					1	1.21e-06	0.000569748	0	0	0	0	0
LB932	2	113													1	1.521e-05	0.00194499	0	1	1.21e-06	0.000569748	0	0	0	0	0
LB932	2	114													1	1.521e-05	0.00194499	0	1	1.21e-06	0.000569748	0	0	0	0	0
LB932	2	115													1	1.521e-05	0.00194499	0	1	1.21e-06	0.000569748	0	0	0	0	0
LB932	2	116													4	0.00024336	0.0306699	0	4	1.764e-05	0.00827402	0	0	0	0	0
LB932	2	117													1	1.521e-05	0.00194499	0	1	1.21e-06	0.000569748	0	0	0	0	0
LB933	2	103					1	9.216e-05	0.00478086	0									1	1.21e-06	0.000569748	0	0	0	0	0
LB942	2	103													1	1.521e-05	0.00194499	0	1	1.21e-06	0.000569748	0	0	0	0	0
LB943	2	103	1	0.0025	0.0246901	0
LB944	2	103									1	3.24e-06	0.000910026	0					1	1.21e-06	0.000569748	0	0	0	0	0
LB946	2	103	1	0.0025	0.0246901	0
LB946	2	104									7	0.00015625	0.0429563	0	1	1.521e-05	0.00194499	0	8	7.225e-05	0.0334573	0	0	0	0	0
LB947	2	103	1	0.0025	0.0246901	0
LB948	2	103	1	0.0025	0.0246901	0
LB949	2	103	1	0.0025	0.0246901	0
LB949	2	104					1	9.216e-05	0.00478086	0									1	1.21e-06	0.000569748	0	0	0	0	0
LB950	2	103	1	0.0025	0.0246901	0
LB950	2	104									1	3.24e-06	0.000910026	0					1	1.21e-06	0.000569748	0	0	0	0	0
LB950	2	105									1	3.24e-06	0.000910026	0					1	1.21e-06	0.000569748	0	0	0	0	0
LB955	2	105													1	1.521e-05	0.00194499	0	1	1.21e-06	0.000569748	0	0	0	0	0
LB956	2	103	1	0.0025	0.0246901	0
LB956	2	105	1	0.0025	0.0246901	0
LB956	2	106					1	9.216e-05	0.00478086	0	1	3.24e-06	0.000910026	0					2	4.41e-06	0.00207495	0	0	0	0	1
LB956	2	107									2	1.296e-05	0.00363514	0					2	4.41e-06	0.00207495	0	0	0	0	0
LB956	2	108													1	1.521e-05	0.00194499	0	1	1.21e-06	0.000569748	0	0	0	0	0
LB957	2	104	1	0.0025	0.0246901	0
LB957	2	105					1	9.216e-05	0.00478086	0									1	1.21e-06	0.000569748	0	0	0	0	0
LB957	2	106													1	1.521e-05	0.00194499	0	1	1.21e-06	0.000569748	0	0	0	0	0
LB958	2	104									1	3.24e-06	0.000910026	0					1	1.21e-06	0.000569748	0	0	0	0	0
LB958	2	105									2	1.296e-05	0.00363514	0					2	4.41e-06	0.00207495	0	0	0	0	0
LB958	2	106													1	1.521e-05	0.00194499	0	1	1.21e-06	0.000569748	0	0	0	0	0
LB965	2	103					1	9.216e-05	0.00478086	0	3	2.809e-05	0.00786222	0					4	1.764e-05	0.00827402	0	0	0	0	0
LB973	2	106	1	0.0025	0.0246901	0													1	1.21e-06	0.000569748	0	0	0	0	0
LB973	2	107													5	0.00038025	0.0475065	0
LB973	2	108					1	9.216e-05	0.00478086	0	1	3.24e-06	0.000910026	0					2	4.41e-06	0.00207495	0	0	0	0	0
LB973	2	109									1	3.24e-06	0.000910026	0					1	1.21e-06	0.000569748	0	0	0	0	0
LB973	2	110									1	3.24e-06	0.000910026	0					1	1.21e-06	0.000569748	0	0	0	0	0
LB973	2	111									1	3.24e-06	0.000910026	0					1	1.21e-06	0.000569748	0	0	0	0	0
LB974	2	103	1	0.0025	0.0246901	0
LB975	2	103									1	3.24e-06	0.000910026	0					1	1.21e-06	0.000569748	0	0	0	0	0
LB977	2	103	1	0.0025	0.0246901	0
LB977	2	104	1	0.0025	0.0246901	0									5	0.00038025	0.0475065	0
LB979	2	104	1	0.0025	0.0246901	0									5	0.00038025	0.0475065	0
LB979	2	105									1	3.24e-06	0.000910026	0					1	1.21e-06	0.000569748	0	0	0	0	0
LB979	2	106													1	1.521e-05	0.00194499	0	1	1.21e-06	0.000569748	0	0	0	0	0
LB981	2	103	1	0.0025	0.0246901	0
LB981	2	106					1	9.216e-05	0.00478086	0									1	1.21e-06	0.000569748	0	0	0	0	0
LB981	2	107									1	3.24e-06	0.000910026	0					1	1.21e-06	0.000569748	0	0	0	0	0
LB981	2	108													2	6.084e-05	0.00775728	0	2	4.41e-06	0.00207495	0	0	0	0	0
LB981	2	109													1	1.521e-05	0.00194499	0	1	1.21e-06	0.000569748	0	0	0	0	0
LB982	2	103	1	0.0025	0.0246901	0
LB982	2	105	1	0.0025	0.0246901	0									5	0.00038025	0.0475065	0
LB982	2	106									1	3.24e-06	0.000910026	0					1	1.21e-06	0.000569748	0	0	0	0	0
LB982	2	107									1	3.24e-06	0.000910026	0					1	1.21e-06	0.000569748	0	0	0	0	0
LB982	2	108													1	1.521e-05	0.00194499	0	1	1.21e-06	0.000569748	0	0	0	0	0
LB983	2	103	1	0.0025	0.0246901	0									5	0.00038025	0.0475065	0
LB984	2	103	1	0.0025	0.0246901	0									5	0.00038025	0.0475065	0
LB984	2	104					3	0.00082944	0.042214	0					4	0.00024336	0.0306699	0
LB984	2	105					1	9.216e-05	0.00478086	0									1	1.21e-06	0.000569748	0	0	0	0	0
LB987	2	104									2	1.296e-05	0.00363514	0					2	4.41e-06	0.00207495	0	0	0	0	0
LB987	2	105													1	1.521e-05	0.00194499	0	1	1.21e-06	0.000569748	0	0	0	0	0
LB988	2	103													1	1.521e-05	0.00194499	0	1	1.21e-06	0.000569748	0	0	0	0	0
LB990	2	103									1	3.24e-06	0.000910026	0					1	1.21e-06	0.000569748	0	0	0	0	0
LB992	2	104	1	0.0025	0.0246901	0									5	0.00038025	0.0475065	0
LB992	2	105					1	9.216e-05	0.00478086	0	1	3.24e-06	0.000910026	0	5	0.00038025	0.0475065	0	7	5.476e-05	0.0254622	0	5	0	0	0
LB993	2	104	1	0.0025	0.0246901	0									5	0.00038025	0.0475065	0
LB993	2	105									1	3.24e-06	0.000910026	0					1	1.21e-06	0.000569748	0	0	0	0	0
LB994	2	103									1	3.24e-06	0.000910026	0					1	1.21e-06	0.000569748	0	0	0	0	0
LB997	2	105	1	0.0025	0.0246901	0													1	1.21e-06	0.000569748	0	0	0	0	0
LB998	2	104									1	3.24e-06	0.000910026	0					1	1.21e-06	0.000569748	0	0	0	0	0
LB999	2	103	1	0.0025	0.0246901	0
LB1000	2	104	1	0.0025	0.0246901	0
LB1000	2	106									1	3.24e-06	0.000910026	0					1	1.21e-06	0.000569748	0	0	0	0	0
LB1003	2	106													1	1.521e-05	0.00194499	0	1	1.21e-06	0.000569748	0	0	0	0	0
LB1005	2	105									1	3.24e-06	0.000910026	0					1	1.21e-06	0.000569748	0	0	0	0	0
LB1005	2	106													1	1.521e-05	0.00194499	0	1	1.21e-06	0.000569748	0	0	0	0	0
LB1008	2	103									1	3.24e-06	0.000910026	0					1	1.21e-06	0.000569748	0	0	0	0	0
LB1008	2	104									1	3.24e-06	0.000910026	0					1	1.21e-06	0.000569748	0	0	0	0	0
LB1008	2	105									1	3.24e-06	0.000910026	0	2	6.084e-05	0.00775728	0	3	1.024e-05	0.00481143	0	0	0	0	0
LB1008	2	106													1	1.521e-05	0.00194499	0	1	1.21e-06	0.000569748	0	0	0	0	0
LB1009	2	103	1	0.0025	0.0246901	0									5	0.00038025	0.0475065	0
LB1009	2	104									1	3.24e-06	0.000910026	0					1	1.21e-06	0.000569748	0	0	0	0	0
LB1010	2	104									1	3.24e-06	0.000910026	0					1	1.21e-06	0.000569748	0	0	0	0	0
LB1010	2	105													1	1.521e-05	0.00194499	0	1	1.21e-06	0.000569748	0	0	0	0	0
LB1011	2	103					1	9.216e-05	0.00478086	0									1	1.21e-06	0.000569748	0	0	0	0	0
LB1013	2	104	1	0.0025	0.0246901	0
LB1013	2	105									1	3.24e-06	0.000910026	0	2	6.084e-05	0.00775728	0	3	1.024e-05	0.00481143	0	0	0	0	0
LB1016	2	104	1	0.0025	0.0246901	0
LB1018	2	105					1	9.216e-05	0.00478086	0									1	1.21e-06	0.000569748	0	0	0	0	0
LB1018	2	106									1	3.24e-06	0.000910026	0					1	1.21e-06	0.000569748	0	0	0	0	0
LB1018	2	107									1	3.24e-06	0.000910026	0	1	1.521e-05	0.00194499	0	2	4.41e-06	0.00207495	0	0	0	0	0
LB1018	2	108									1	3.24e-06	0.000910026	0					1	1.21e-06	0.000569748	0	0	0	0	0
LB1018	2	109									2	1.296e-05	0.00363514	0
LB1018	2	110									1	3.24e-06	0.000910026	0					1	1.21e-06	0.000569748	0	0	0	0	0
LB1018	2	111									3	2.809e-05	0.00786222	0					3	1.024e-05	0.00481143	0	0	0	0	0
LB1018	2	112									1	3.24e-06	0.000910026	0					1	1.21e-06	0.000569748	0	0	0	0	0
LB1018	2	113									1	3.24e-06	0.000910026	0					1	1.21e-06	0.000569748	0	0	0	0	0
LB1020	2	103	1	0.0025	0.0246901	0													8	7.225e-05	0.0334573	0	7	0	0	0
LB1020	2	104									1	3.24e-06	0.000910026	0	1	1.521e-05	0.00194499	0	2	4.41e-06	0.00207495	0	0	0	0	0
LB1020	2	105									1	3.24e-06	0.000910026	0					1	1.21e-06	0.000569748	0	0	0	0	0
LB1021	2	104	1	0.0025	0.0246901	0													8	7.225e-05	0.0334573	0	7	0	0	0
LB1021	2	105									1	3.24e-06	0.000910026	0					1	1.21e-06	0.000569748	0	0	0	0	0
LB1021	2	106													2	6.084e-05	0.00775728	0	2	4.41e-06	0.00207495	0	0	0	0	0
LB1021	2	107													1	1.521e-05	0.00194499	0	1	1.21e-06	0.000569748	0	0	0	0	0
LB1021	2	108													1	1.521e-05	0.00194499	0	1	1.21e-06	0.000569748	0	0	0	0	0
LB1022	2	103	1	0.0025	0.0246901	0	2	0.00036864	0.0189867	0					1	1.521e-05	0.00194499	0	4	1.764e-05	0.00827402	0	0	0	0	1
LB1022	2	104	1	0.0025	0.0246901	0													8	7.225e-05	0.0334573	0	7	0	0	0
LB1022	2	105					1	9.216e-05	0.00478086	0									1	1.21e-06	0.000569748	0	0	0	0	0
LB1022	2	106									1	3.24e-06	0.000910026	0					1	1.21e-06	0.000569748	0	0	0	0	0
LB1022	2	107									1	3.24e-06	0.000910026	0					1	1.21e-06	0.000569748	0	0	0	0	0
LB1022	2	108									2	1.296e-05	0.00363514	0	1	1.521e-05	0.00194499	0	3	1.024e-05	0.00481143	0	0	0	0	0
LB1022	2	109									1	3.24e-06	0.000910026	0					1	1.21e-06	0.000569748	0	0	0	0	0
LB1022	2	110									2	1.296e-05	0.00363514	0					2	4.41e-06	0.00207495	0	0	0	0	0
LB1022	2	111									1	3.24e-06	0.000910026	0					1	1.21e-06	0.000569748	0	0	0	0	0
LB1022	2	112													1	1.521e-05	0.00194499	0	1	1.21e-06	0.000569748	0	0	0	0	0
LB1022	2	113													1	1.521e-05	0.00194499	0	1	1.21e-06	0.000569748	0	0	0	0	0
LB1023	2	104	1	0.0025	0.0246901	0													8	7.225e-05	0.0334573	0	7	0	0	0
LB1024	2	103	1	0.0025	0.0246901	0													8	7.225e-05	0.0334573	0	7	0	0	0
LB1027	2	103									1	3.24e-06	0.000910026	0					1	1.21e-06	0.000569748	0	0	0	0	0
LB1027	2	104									1	3.24e-06	0.000910026	0					1	1.21e-06	0.000569748	0	0	0	0	0
LB1028	2	104									1	3.24e-06	0.000910026	0					1	1.21e-06	0.000569748	0	0	0	0	0
LB1028	2	105													1	1.521e-05	0.00194499	0	1	1.21e-06	0.000569748	0	0	0	0	0
LB1029	2	103	1	0.0025	0.0246901	0													1	1.21e-06	0.000569748	0	0	0	0	0
LB1029	2	105									5	7.921e-05	0.0220121	0					5	2.809e-05	0.0131433	0	0	0	0	0
LB1029	2	106									5	7.921e-05	0.0220121	0					5	2.809e-05	0.0131433	0	0	4	0	0
LB1029	2	107													1	1.521e-05	0.00194499	0	1	1.21e-06	0.000569748	0	0	0	0	0
LB1030	3	104					1	9.216e-05	0.00478086	0									1	1.21e-06	0.000569748	0	0	0	0	0
LB1030	3	105													1	1.521e-05	0.00194499	0	1	1.21e-06	0.000569748	0	0	0	0	0
LB1031	3	101													3	0.00013689	0.0173693	0
LB1031	3	104	1	0.0025	0.0246901	0
LB1031	3	105	1	0.0025	0.0246901	0									5	0.00038025	0.0475065	0
LB1031	3	106	1	0.0025	0.0246901	0
LB1031	3	107					1	9.216e-05	0.00478086	0									1	1.21e-06	0.000569748	0	0	0	0	0
LB1031	3	108									2	1.296e-05	0.00363514	0					2	4.41e-06	0.00207495	0	0	0	0	0
LB1031	3	109									1	3.24e-06	0.000910026	0					1	1.21e-06	0.000569748	0	0	0	0	0
LB1031	3	110									1	3.24e-06	0.000910026	0					1	1.21e-06	0.000569748	0	0	0	0	0
LB1031	3	111									1	3.24e-06	0.000910026	0					1	1.21e-06	0.000569748	0	0	0	0	0
LB1031	3	112													1	1.521e-05	0.00194499	0	1	1.21e-06	0.000569748	0	0	0	0	0
LB1031	3	113													1	1.521e-05	0.00194499	0	1	1.21e-06	0.000569748	0	0	0	0	0
LB1032	3	101													3	0.00013689	0.0173693	0
LB1032	3	105	1	0.0025	0.0246901	0									5	0.00038025	0.0475065	0
LB1033	3	101													3	0.00013689	0.0173693	0
LB1033	3	105	1	0.0025	0.0246901	0									5	0.00038025	0.0475065	0
LB1033	3	106									1	3.24e-06	0.000910026	0					1	1.21e-06	0.000569748	0	0	0	0	0
LB1033	3	107									1	3.24e-06	0.000910026	0					1	1.21e-06	0.000569748	0	0	0	0	0
LB1033	3	108									1	3.24e-06	0.000910026	0	5	0.00038025	0.0475065	0	6	4.096e-05	0.0191073	0	5	0	0	0
LB1033	3	109									2	1.296e-05	0.00363514	0	2	6.084e-05	0.00775728	0	4	1.764e-05	0.00827402	0	0	0	0	0
LB1033	3	110									1	3.24e-06	0.000910026	0					1	1.21e-06	0.000569748	0	0	0	0	0
LB1033	3	111									1	3.24e-06	0.000910026	0					1	1.21e-06	0.000569748	0	0	0	0	0
LB1033	3	112													1	1.521e-05	0.00194499	0	1	1.21e-06	0.000569748	0	0	0	0	0
LB1033	3	113													1	1.521e-05	0.00194499	0	1	1.21e-06	0.000569748	0	0	0	0	0
LB1033	3	114													1	1.521e-05	0.00194499	0	1	1.21e-06	0.000569748	0	0	0	0	0
LB1034	3	105	1	0.0025	0.0246901	0					4	5.041e-05	0.0140654	0	1	1.521e-05	0.00194499	0	6	4.096e-05	0.0191073	0	1	0	3	3
LB1034	3	106					1	9.216e-05	0.00478086	0	1	3.24e-06	0.000910026	0					2	4.41e-06	0.00207495	0	0	0	0	0
LB1034	3	107													5	0.00038025	0.0475065	0
LB1034	3	108													1	1.521e-05	0.00194499	0	1	1.21e-06	0.000569748	0	0	0	0	0
LB1034	3	109													1	1.521e-05	0.00194499	0	1	1.21e-06	0.000569748	0	0	0	0	0
LB1034	3	110													1	1.521e-05	0.00194499	0	1	1.21e-06	0.000569748	0	0	0	0	0
LB1039	3	103	1	0.0025	0.0246901	0
LB1039	3	104	1	0.0025	0.0246901	0
LB1039	3	107					1	9.216e-05	0.00478086	0									1	1.21e-06	0.000569748	0	0	0	0	0
LB1039	3	108									1	3.24e-06	0.000910026	0					1	1.21e-06	0.000569748	0	0	0	0	0
LB1039	3	109									1	3.24e-06	0.000910026	0					1	1.21e-06	0.000569748	0	0	0	0	0
LB1040	3	103	1	0.0025	0.0246901	0
LB1041	3	103	1	0.0025	0.0246901	0
LB1041	3	104	1	0.0025	0.0246901	0
LB1041	3	106													1	1.521e-05	0.00194499	0	1	1.21e-06	0.000569748	0	0	0	0	0
LB1041	3	107													1	1.521e-05	0.00194499	0	1	1.21e-06	0.000569748	0	0	0	0	0
LB1041	3	108													1	1.521e-05	0.00194499	0	1	1.21e-06	0.000569748	0	0	0	0	0
LB1042	3	103	1	0.0025	0.0246901	0
LB1042	3	104	1	0.0025	0.0246901	0
LB1043	3	103	1	0.0025	0.0246901	0
LB1043	3	105					1	9.216e-05	0.00478086	0									1	1.21e-06	0.000569748	0	0	0	0	0
LB1044	3	103					1	9.216e-05	0.00478086	0	2	1.296e-05	0.00363514	0					3	1.024e-05	0.00481143	0	0	0	0	0
LB1057	3	103	1	0.0025	0.0246901	0
LB1057	3	105									1	3.24e-06	0.000910026	0	1	1.521e-05	0.00194499	0	2	4.41e-06	0.00207495	0	0	0	0	0
LB1060	3	103									1	3.24e-06	0.000910026	0					1	1.21e-06	0.000569748	0	0	0	0	0
LB1062	3	101																	5	2.809e-05	0.0131433	1	2	2	0	0
LB1062	3	103	1	0.0025	0.0246901	0
LB1062	3	106													1	1.521e-05	0.00194499	0	1	1.21e-06	0.000569748	0	0	0	0	0
LB1063	3	102	1	0.0025	0.0246901	0													1	1.21e-06	0.000569748	0	0	0	0	0
LB1063	3	104	1	0.0025	0.0246901	0
LB1064	3	101																	4	1.764e-05	0.00827402	0	2	2	0	0
LB1065	3	103	1	0.0025	0.0246901	0
LB1065	3	106													1	1.521e-05	0.00194499	0	1	1.21e-06	0.000569748	0	0	0	0	0
LB1067	3	101																	4	1.764e-05	0.00827402	0	2	2	0	0
LB1069	3	101																	4	1.764e-05	0.00827402	0	2	2	0	0
LB1069	3	105									2	1.296e-05	0.00363514	0					2	4.41e-06	0.00207495	0	0	0	0	0
LB1069	3	106									1	3.24e-06	0.000910026	0					1	1.21e-06	0.000569748	0	0	0	0	0
LB1069	3	107													1	1.521e-05	0.00194499	0	1	1.21e-06	0.000569748	0	0	0	0	0
LB1070	3	103													1	1.521e-05	0.00194499	0	1	1.21e-06	0.000569748	0	0	0	0	0
LB1072	3	103	1	0.0025	0.0246901	0
LB1074	3	101																	4	1.764e-05	0.00827402	0	2	2	0	0
LB1074	3	104	1	0.0025	0.0246901	0
LB1074	3	106									1	3.24e-06	0.000910026	0					1	1.21e-06	0.000569748	0	0	0	0	0
LB1076	3	102																	2	4.41e-06	0.00207495	0	0	1	0	0
LB1076	3	104	1	0.0025	0.0246901	0					1	3.24e-06	0.000910026	0					2	4.41e-06	0.00207495	0	0	0	1	1
LB1076	3	106	1	0.0025	0.0246901	0
LB1076	3	107	1	0.0025	0.0246901	0
LB1076	3	109									3	2.809e-05	0.00786222	0					3	1.024e-05	0.00481143	0	0	0	0	0
LB1076	3	110									1	3.24e-06	0.000910026	0					1	1.21e-06	0.000569748	0	0	0	0	0
LB1076	3	111													1	1.521e-05	0.00194499	0	1	1.21e-06	0.000569748	0	0	0	0	0
LB1077	3	104	1	0.0025	0.0246901	0
LB1077	3	105													1	1.521e-05	0.00194499	0	1	1.21e-06	0.000569748	0	0	0	0	0
LB1078	3	102																	2	4.41e-06	0.00207495	0	0	1	0	0
LB1078	3	104	1	0.0025	0.0246901	0
LB1078	3	106													1	1.521e-05	0.00194499	0	1	1.21e-06	0.000569748	0	0	0	0	0
LB1078	3	107													1	1.521e-05	0.00194499	0	1	1.21e-06	0.000569748	0	0	0	0	0
LB1079	3	102																	2	4.41e-06	0.00207495	0	0	1	0	0
LB1079	3	104	1	0.0025	0.0246901	0
LB1082	3	103									1	3.24e-06	0.000910026	0					1	1.21e-06	0.000569748	0	0	0	0	0
LB1082	3	104									1	3.24e-06	0.000910026	0					1	1.21e-06	0.000569748	0	0	0	0	0
LB1082	3	105													1	1.521e-05	0.00194499	0	1	1.21e-06	0.000569748	0	0	0	0	0
LB1083	3	103	1	0.0025	0.0246901	0					1	3.24e-06	0.000910026	0	1	1.521e-05	0.00194499	0	3	1.024e-05	0.00481143	0	0	0	1	0
LB1084	3	103									2	1.296e-05	0.00363514	0					2	4.41e-06	0.00207495	0	0	0	0	0
LB1084	3	104									1	3.24e-06	0.000910026	0					1	1.21e-06	0.000569748	0	0	0	0	0
LB1085	3	103					1	9.216e-05	0.00478086	0	1	3.24e-06	0.000910026	0	1	1.521e-05	0.00194499	0	3	1.024e-05	0.00481143	0	0	0	0	1
LB1085	3	104									1	3.24e-06	0.000910026	0					1	1.21e-06	0.000569748	0	0	0	0	0
LB1088	3	103	1	0.0025	0.0246901	0
LB1091	3	103	1	0.0025	0.0246901	0
LB1091	3	104													1	1.521e-05	0.00194499	0	1	1.21e-06	0.000569748	0	0	0	0	0
LB1094	3	105	1	0.0025	0.0246901	0
LB1094	3	106	1	0.0025	0.0246901	0
LB1094	3	107									2	1.296e-05	0.00363514	0					2	4.41e-06	0.00207495	0	0	0	0	0
LB1094	3	108									1	3.24e-06	0.000910026	0					1	1.21e-06	0.000569748	0	0	0	0	0
LB1094	3	109									1	3.24e-06	0.000910026	0					1	1.21e-06	0.000569748	0	0	0	0	0
LB1094	3	110									1	3.24e-06	0.000910026	0	1	1.521e-05	0.00194499	0	2	4.41e-06	0.00207495	0	0	0	0	0
LB1095	3	103	1	0.0025	0.0246901	0
LB1095	3	105									1	3.24e-06	0.000910026	0					1	1.21e-06	0.000569748	0	0	0	0	0
LB1095	3	106									1	3.24e-06	0.000910026	0					1	1.21e-06	0.000569748	0	0	0	0	0
LB1095	3	107									1	3.24e-06	0.000910026	0					1	1.21e-06	0.000569748	0	0	0	0	0
LB1096	3	105	1	0.0025	0.0246901	0
LB1099	3	103													2	6.084e-05	0.00775728	0	2	4.41e-06	0.00207495	0	0	0	0	0
LB1101	3	103									1	3.24e-06	0.000910026	0					1	1.21e-06	0.000569748	0	0	0	0	0
LB1101	3	104													3	0.00013689	0.0173693	0	3	1.024e-05	0.00481143	0	0	0	0	0
LB1102	3	103	1	0.0025	0.0246901	0
LB1102	3	104									2	1.296e-05	0.00363514	0					2	4.41e-06	0.00207495	0	0	0	0	0
LB1103	3	104													1	1.521e-05	0.00194499	0	1	1.21e-06	0.000569748	0	0	0	0	0
LB1104	3	104					1	9.216e-05	0.00478086	0	1	3.24e-06	0.000910026	0	1	1.521e-05	0.00194499	0	3	1.024e-05	0.00481143	0	0	0	0	0
LB1104	3	105					2	0.00036864	0.0189867	0	1	3.24e-06	0.000910026	0					3	1.024e-05	0.00481143	0	0	0	0	0
LB1104	3	106													1	1.521e-05	0.00194499	0	1	1.21e-06	0.000569748	0	0	0	0	0
LB1106	3	104	1	0.0025	0.0246901	0									3	0.00013689	0.0173693	0
LB1106	3	106					1	9.216e-05	0.00478086	0	1	3.24e-06	0.000910026	0					2	4.41e-06	0.00207495	0	0	1	0	0
LB1106	3	107					1	9.216e-05	0.00478086	0									1	1.21e-06	0.000569748	0	0	0	0	0
LB1106	3	108					1	9.216e-05	0.00478086	0									1	1.21e-06	0.000569748	0	0	0	0	0
LB1106	3	109									1	3.24e-06	0.000910026	0					1	1.21e-06	0.000569748	0	0	0	0	0
LB1106	3	110									1	3.24e-06	0.000910026	0					1	1.21e-06	0.000569748	0	0	0	0	0
LB1106	3	111													1	1.521e-05	0.00194499	0	1	1.21e-06	0.000569748	0	0	0	0	0
LB1106	3	112													1	1.521e-05	0.00194499	0	1	1.21e-06	0.000569748	0	0	0	0	0
LB1106	3	113													1	1.521e-05	0.00194499	0	1	1.21e-06	0.000569748	0	0	0	0	0
LB1106	3	114													1	1.521e-05	0.00194499	0	1	1.21e-06	0.000569748	0	0	0	0	0
LB1111	3	103	1	0.0025	0.0246901	0									4	0.00024336	0.0306699	0
LB1112	3	103													4	0.00024336	0.0306699	0
LB1113	3	104	1	0.0025	0.0246901	0									4	0.00024336	0.0306699	0
LB1113	3	105	1	0.0025	0.0246901	0													1	1.21e-06	0.000569748	0	0	0	0	0
LB1113	3	106									5	7.921e-05	0.0220121	0					5	2.809e-05	0.0131433	0	0	0	0	0
LB1114	3	103									4	5.041e-05	0.0140654	0	1	1.521e-05	0.00194499	0	5	2.809e-05	0.0131433	0	0	0	0	0
LB1115	3	103	1	0.0025	0.0246901	0									4	0.00024336	0.0306699	0
LB1121	3	104					1	9.216e-05	0.00478086	0	1	3.24e-06	0.000910026	0	1	1.521e-05	0.00194499	0	3	1.024e-05	0.00481143	0	0	0	0	0
LB1121	3	105					1	9.216e-05	0.00478086	0									1	1.21e-06	0.000569748	0	0	0	0	0
LB1121	3	106									1	3.24e-06	0.000910026	0	1	1.521e-05	0.00194499	0	2	4.41e-06	0.00207495	0	0	0	0	0
LB1121	3	107													1	1.521e-05	0.00194499	0	1	1.21e-06	0.000569748	0	0	0	0	0
LB1122	3	103					1	9.216e-05	0.00478086	0									1	1.21e-06	0.000569748	0	0	0	0	0
LB1124	3	103									1	3.24e-06	0.000910026	0					1	1.21e-06	0.000569748	0	0	0	0	0
LB1127	3	103	1	0.0025	0.0246901	0													1	1.21e-06	0.000569748	0	0	0	0	0
LB1129	3	103													1	1.521e-05	0.00194499	0	1	1.21e-06	0.000569748	0	0	0	0	0
LB1131	3	103													1	1.521e-05	0.00194499	0	1	1.21e-06	0.000569748	0	0	0	0	0
LB1131	3	104													1	1.521e-05	0.00194499	0	1	1.21e-06	0.000569748	0	0	0	0	0
LB1133	3	103									1	3.24e-06	0.000910026	0					1	1.21e-06	0.000569748	0	0	0	0	0
LB1134	3	104	1	0.0025	0.0246901	0									4	0.00024336	0.0306699	0
LB1135	3	104	1	0.0025	0.0246901	0									5	0.00038025	0.0475065	0
LB1143	3	103									1	3.24e-06	0.000910026	0					1	1.21e-06	0.000569748	0	0	0	0	0
LB1143	3	104									1	3.24e-06	0.000910026	0	1	1.521e-05	0.00194499	0	2	4.41e-06	0.00207495	0	0	0	0	0
LB1144	3	103													5	0.00038025	0.0475065	0
LB1144	3	104	1	0.0025	0.0246901	0
LB1148	3	104									1	3.24e-06	0.000910026	0					1	1.21e-06	0.000569748	0	0	0	0	0
LB1150	3	103					1	9.216e-05	0.00478086	0									1	1.21e-06	0.000569748	0	0	0	0	0
LB1161	3	103	1	0.0025	0.0246901	0
LB1162	3	103									2	1.296e-05	0.00363514	0					2	4.41e-06	0.00207495	0	0	0	0	0
LB1167	3	103													1	1.521e-05	0.00194499	0	1	1.21e-06	0.000569748	0	0	0	0	0
LB1167	3	104													1	1.521e-05	0.00194499	0	1	1.21e-06	0.000569748	0	0	0	0	0
LB1168	3	103													1	1.521e-05	0.00194499	0	1	1.21e-06	0.000569748	0	0	0	0	0
LB1169	3	103	1	0.0025	0.0246901	0					1	3.24e-06	0.000910026	0					2	4.41e-06	0.00207495	0	0	0	0	0
LB1170	3	103													2	6.084e-05	0.00775728	0	2	4.41e-06	0.00207495	0	0	0	0	0
LB1171	3	103	1	0.0025	0.0246901	0
LB1173	3	103					1	9.216e-05	0.00478086	0					2	6.084e-05	0.00775728	0	3	1.024e-05	0.00481143	0	0	0	0	0
LB1174	3	103					1	9.216e-05	0.00478086	0									1	1.21e-06	0.000569748	0	0	0	0	0
LB1174	3	104									1	3.24e-06	0.000910026	0					1	1.21e-06	0.000569748	0	0	0	0	0
LB1174	3	105									1	3.24e-06	0.000910026	0					1	1.21e-06	0.000569748	0	0	0	0	0
LB1177	3	103									2	1.296e-05	0.00363514	0					2	4.41e-06	0.00207495	0	0	0	0	0
LB1182	3	103	1	0.0025	0.0246901	0
LB1182	3	104													1	1.521e-05	0.00194499	0	1	1.21e-06	0.000569748	0	0	0	0	0
LB1183	3	103					1	9.216e-05	0.00478086	0					1	1.521e-05	0.00194499	0	2	4.41e-06	0.00207495	0	0	0	0	0
LB1191	3	103	1	0.0025	0.0246901	0
LB1191	3	104													1	1.521e-05	0.00194499	0	1	1.21e-06	0.000569748	0	0	0	0	0
LB1194	3	103									1	3.24e-06	0.000910026	0	1	1.521e-05	0.00194499	0	2	4.41e-06	0.00207495	0	0	0	0	0
LB1194	3	104									1	3.24e-06	0.000910026	0					1	1.21e-06	0.000569748	0	0	0	0	0
LB1195	3	103									3	2.809e-05	0.00786222	0	1	1.521e-05	0.00194499	0	4	1.764e-05	0.00827402	0	0	0	0	0
LB1196	3	103					1	9.216e-05	0.00478086	0	1	3.24e-06	0.000910026	0					2	4.41e-06	0.00207495	0	0	1	0	0
LB1198	3	104	1	0.0025	0.0246901	0													1	1.21e-06	0.000569748	0	0	0	0	0
LB1198	3	105					1	9.216e-05	0.00478086	0									1	1.21e-06	0.000569748	0	0	0	0	0
LB1198	3	106					1	9.216e-05	0.00478086	0									1	1.21e-06	0.000569748	0	0	0	0	0
LB1198	3	107									1	3.24e-06	0.000910026	0					1	1.21e-06	0.000569748	0	0	0	0	0
LB1198	3	108									1	3.24e-06	0.000910026	0					1	1.21e-06	0.000569748	0	0	0	0	0
LB1198	3	109													1	1.521e-05	0.00194499	0	1	1.21e-06	0.000569748	0	0	0	0	0
LB1198	3	110													1	1.521e-05	0.00194499	0	1	1.21e-06	0.000569748	0	0	0	0	0
LB1198	3	111													1	1.521e-05	0.00194499	0	1	1.21e-06	0.000569748	0	0	0	0	0
LB1199	3	102	1	0.0025	0.0246901	0													1	1.21e-06	0.000569748	0	0	0	0	0
LB1199	3	104													1	1.521e-05	0.00194499	0	1	1.21e-06	0.000569748	0	0	0	0	0
LB1200	3	103													1	1.521e-05	0.00194499	0	1	1.21e-06	0.000569748	0	0	0	0	0
LB1203	3	103									1	3.24e-06	0.000910026	0					1	1.21e-06	0.000569748	0	0	0	0	0
LB1207	3	102	1	0.0025	0.0246901	0													1	1.21e-06	0.000569748	0	0	0	0	0
LB1207	3	105	1	0.0025	0.0246901	0													1	1.21e-06	0.000569748	0	0	0	0	0
LB1207	3	106					1	9.216e-05	0.00478086	0									1	1.21e-06	0.000569748	0	0	0	0	0
LB1207	3	107									2	1.296e-05	0.00363514	0					2	4.41e-06	0.00207495	0	0	0	0	0
LB1207	3	108									1	3.24e-06	0.000910026	0					1	1.21e-06	0.000569748	0	0	0	0	0
LB1207	3	109									1	3.24e-06	0.000910026	0					1	1.21e-06	0.000569748	0	0	0	0	0
LB1207	3	110									2	1.296e-05	0.00363514	0					2	4.41e-06	0.00207495	0	0	0	0	0
LB1208	3	102	1	0.0025	0.0246901	0					1	3.24e-06	0.000910026	0	2	6.084e-05	0.00775728	0	4	1.764e-05	0.00827402	0	0	0	0	0
LB1208	3	105	1	0.0025	0.0246901	0													1	1.21e-06	0.000569748	0	0	0	0	0
LB1208	3	106	1	0.0025	0.0246901	0
LB1208	3	107									1	3.24e-06	0.000910026	0					1	1.21e-06	0.000569748	0	0	0	0	0
LB1208	3	108									1	3.24e-06	0.000910026	0					1	1.21e-06	0.000569748	0	0	0	0	0
LB1208	3	109									1	3.24e-06	0.000910026	0					1	1.21e-06	0.000569748	0	0	0	0	0
LB1208	3	110									1	3.24e-06	0.000910026	0	1	1.521e-05	0.00194499	0	2	4.41e-06	0.00207495	0	0	0	0	0
LB1209	3	104	1	0.0025	0.0246901	0
LB1209	3	105					1	9.216e-05	0.00478086	0									1	1.21e-06	0.000569748	0	0	0	0	0
LB1209	3	106									1	3.24e-06	0.000910026	0					1	1.21e-06	0.000569748	0	0	0	0	0
LB1209	3	107									1	3.24e-06	0.000910026	0					1	1.21e-06	0.000569748	0	0	0	0	0
LB1209	3	108									2	1.296e-05	0.00363514	0					2	4.41e-06	0.00207495	0	0	0	0	0
LB1209	3	109													2	6.084e-05	0.00775728	0	2	4.41e-06	0.00207495	0	0	0	0	0
LB1210	3	104									1	3.24e-06	0.000910026	0					1	1.21e-06	0.000569748	0	0	0	0	0
LB1210	3	105													1	1.521e-05	0.00194499	0	1	1.21e-06	0.000569748	0	0	0	0	0
LB1213	3	103									1	3.24e-06	0.000910026	0					1	1.21e-06	0.000569748	0	0	0	0	0
LB1217	3	104	1	0.0025	0.0246901	0					1	3.24e-06	0.000910026	0	3	0.00013689	0.0173693	0
LB1217	3	105					1	9.216e-05	0.00478086	0									1	1.21e-06	0.000569748	0	0	0	0	0
LB1217	3	106					1	9.216e-05	0.00478086	0									1	1.21e-06	0.000569748	0	0	0	0	0
LB1217	3	107					2	0.00036864	0.0189867	0					2	6.084e-05	0.00775728	0
LB1217	3	108													1	1.521e-05	0.00194499	0	1	1.21e-06	0.000569748	0	0	0	0	0
LB1217	3	109													1	1.521e-05	0.00194499	0	1	1.21e-06	0.000569748	0	0	0	0	0
LB1230	3	105	1	0.0025	0.0246901	0													1	1.21e-06	0.000569748	0	0	0	0	0
LB1230	3	106									1	3.24e-06	0.000910026	0					1	1.21e-06	0.000569748	0	0	0	0	0
LB1231	3	103									1	3.24e-06	0.000910026	0					1	1.21e-06	0.000569748	0	0	0	0	0
LB1232	3	104									1	3.24e-06	0.000910026	0					1	1.21e-06	0.000569748	0	0	0	0	0
LB1232	3	105									1	3.24e-06	0.000910026	0					1	1.21e-06	0.000569748	0	0	0	0	0
LB1234	4	103	1	0.0025	0.0246901	0
LB1235	4	103	1	0.0025	0.0246901	0
LB1236	4	104	1	0.0025	0.0246901	0					1	3.24e-06	0.000910026	0	5	0.00038025	0.0475065	0
LB1240	4	103	1	0.0025	0.0246901	0
LB1241	4	103									1	3.24e-06	0.000910026	0	1	1.521e-05	0.00194499	0	2	4.41e-06	0.00207495	0	0	0	0	0
LB1243	4	103													1	1.521e-05	0.00194499	0	1	1.21e-06	0.000569748	0	0	0	0	0
LB1246	4	103	1	0.0025	0.0246901	0
LB1247	4	103	1	0.0025	0.0246901	0
LB1247	4	104									1	3.24e-06	0.000910026	0					1	1.21e-06	0.000569748	0	0	0	0	0
LB1247	4	105													1	1.521e-05	0.00194499	0	1	1.21e-06	0.000569748	0	0	0	0	0
LB1250	4	101																	2	4.41e-06	0.00207495	0	1	0	0	0
LB1250	4	105	1	0.0025	0.0246901	0					1	3.24e-06	0.000910026	0	3	0.00013689	0.0173693	0
LB1250	4	106					1	9.216e-05	0.00478086	0									1	1.21e-06	0.000569748	0	0	0	0	0
LB1250	4	107									1	3.24e-06	0.000910026	0					1	1.21e-06	0.000569748	0	0	0	0	0
LB1251	4	101																	2	4.41e-06	0.00207495	0	1	0	0	0
LB1251	4	104	1	0.0025	0.0246901	0					1	3.24e-06	0.000910026	0	3	0.00013689	0.0173693	0
LB1251	4	105									2	1.296e-05	0.00363514	0					2	4.41e-06	0.00207495	0	0	0	0	0
LB1252	4	101																	2	4.41e-06	0.00207495	0	1	0	0	0
LB1252	4	105	1	0.0025	0.0246901	0					1	3.24e-06	0.000910026	0	3	0.00013689	0.0173693	0
LB1253	4	104	1	0.0025	0.0246901	0					1	3.24e-06	0.000910026	0	3	0.00013689	0.0173693	0
LB1253	4	105													1	1.521e-05	0.00194499	0	1	1.21e-06	0.000569748	0	0	0	0	0
LB1253	4	106													1	1.521e-05	0.00194499	0	1	1.21e-06	0.000569748	0	0	0	0	0
LB1254	4	103	1	0.0025	0.0246901	0
LB1254	4	105	1	0.0025	0.0246901	0					1	3.24e-06	0.000910026	0	3	0.00013689	0.0173693	0
LB1254	4	106									1	3.24e-06	0.000910026	0					1	1.21e-06	0.000569748	0	0	0	0	0
LB1255	4	103													1	1.521e-05	0.00194499	0	1	1.21e-06	0.000569748	0	0	0	0	0
LB1260	4	101					1	9.216e-05	0.00478086	0	3	2.809e-05	0.00786222	0					7	5.476e-05	0.0254622	0	1	4	1	3
LB1260	4	105									1	3.24e-06	0.000910026	0	1	1.521e-05	0.00194499	0	2	4.41e-06	0.00207495	0	0	0	0	0
LB1260	4	106													1	1.521e-05	0.00194499	0	1	1.21e-06	0.000569748	0	0	0	0	0
LB1264	4	103	1	0.0025	0.0246901	0	1	9.216e-05	0.00478086	0	4	5.041e-05	0.0140654	0					6	4.096e-05	0.0191073	0	0	5	0	4
LB1268	4	103	1	0.0025	0.0246901	0	1	9.216e-05	0.00478086	0	4	5.041e-05	0.0140654	0					6	4.096e-05	0.0191073	0	0	5	0	4
LB1268	4	104					1	9.216e-05	0.00478086	0									1	1.21e-06	0.000569748	0	0	0	0	0
LB1271	4	101					1	9.216e-05	0.00478086	0	4	5.041e-05	0.0140654	0					8	7.225e-05	0.0334573	0	1	5	1	4
LB1271	4	104	1	0.0025	0.0246901	0
LB1273	4	101																	3	1.024e-05	0.00481143	0	2	0	0	0
LB1273	4	105													1	1.521e-05	0.00194499	0	1	1.21e-06	0.000569748	0	0	0	0	0
LB1275	4	103									1	3.24e-06	0.000910026	0					1	1.21e-06	0.000569748	0	0	0	0	0
LB1276	4	103													1	1.521e-05	0.00194499	0	1	1.21e-06	0.000569748	0	0	0	0	0
LB1278	4	103	1	0.0025	0.0246901	0
LB1283	4	103									1	3.24e-06	0.000910026	0					1	1.21e-06	0.000569748	0	0	0	0	0
LB1283	4	104									3	2.809e-05	0.00786222	0					3	1.024e-05	0.00481143	0	0	0	0	0
LB1283	4	105													1	1.521e-05	0.00194499	0	1	1.21e-06	0.000569748	0	0	0	0	0
LB1285	4	103									1	3.24e-06	0.000910026	0					1	1.21e-06	0.000569748	0	0	0	0	0
LB1287	4	104	1	0.0025	0.0246901	0	1	9.216e-05	0.00478086	0	4	5.041e-05	0.0140654	0					6	4.096e-05	0.0191073	0	0	5	0	4
LB1289	4	103	1	0.0025	0.0246901	0													1	1.21e-06	0.000569748	0	0	0	0	0
LB1289	4	104									1	3.24e-06	0.000910026	0					1	1.21e-06	0.000569748	0	0	0	0	0
LB1290	4	103	1	0.0025	0.0246901	0
LB1290	4	105	1	0.0025	0.0246901	0													1	1.21e-06	0.000569748	0	0	0	0	0
LB1290	4	106	1	0.0025	0.0246901	0	1	9.216e-05	0.00478086	0	4	5.041e-05	0.0140654	0					6	4.096e-05	0.0191073	0	0	5	0	4
LB1290	4	107					2	0.00036864	0.0189867	0	6	0.00011449	0.0316597	0					8	7.225e-05	0.0334573	0	0	0	0	0
LB1290	4	108					1	9.216e-05	0.00478086	0									1	1.21e-06	0.000569748	0	0	0	0	0
LB1290	4	109									6	0.00011449	0.0316597	0	5	0.00038025	0.0475065	0
LB1290	4	110									2	1.296e-05	0.00363514	0	1	1.521e-05	0.00194499	0	3	1.024e-05	0.00481143	0	0	0	0	0
LB1290	4	111													1	1.521e-05	0.00194499	0	1	1.21e-06	0.000569748	0	0	0	0	0
LB1298	4	103	1	0.0025	0.0246901	0									5	0.00038025	0.0475065	0
LB1299	4	103	1	0.0025	0.0246901	0									5	0.00038025	0.0475065	0
LB1301	4	101													5	0.00038025	0.0475065	0
LB1301	4	105					1	9.216e-05	0.00478086	0	1	3.24e-06	0.000910026	0					2	4.41e-06	0.00207495	0	0	0	0	0
LB1301	4	106									1	3.24e-06	0.000910026	0					1	1.21e-06	0.000569748	0	0	0	0	0
LB1302	4	101													5	0.00038025	0.0475065	0
LB1304	4	103					1	9.216e-05	0.00478086	0									1	1.21e-06	0.000569748	0	0	0	0	0
LB1305	4	103													1	1.521e-05	0.00194499	0	1	1.21e-06	0.000569748	0	0	0	0	0
LB1306	4	103									1	3.24e-06	0.000910026	0					1	1.21e-06	0.000569748	0	0	0	0	0
LB1310	4	103									2	1.296e-05	0.00363514	0					2	4.41e-06	0.00207495	0	0	0	0	0
LB1313	4	104													1	1.521e-05	0.00194499	0	1	1.21e-06	0.000569748	0	0	0	0	0
LB1313	4	105													2	6.084e-05	0.00775728	0	2	4.41e-06	0.00207495	0	0	0	0	0
LB1314	4	101																	3	1.024e-05	0.00481143	0	2	0	0	0
LB1314	4	105	1	0.0025	0.0246901	0	1	9.216e-05	0.00478086	0	5	7.921e-05	0.0220121	0					7	5.476e-05	0.0254622	0	0	6	0	5
LB1314	4	106	1	0.0025	0.0246901	0									5	0.00038025	0.0475065	0
LB1314	4	107					1	9.216e-05	0.00478086	0									1	1.21e-06	0.000569748	0	0	0	0	0
LB1315	4	101																	3	1.024e-05	0.00481143	0	2	0	0	0
LB1315	4	105	1	0.0025	0.0246901	0	1	9.216e-05	0.00478086	0	5	7.921e-05	0.0220121	0					7	5.476e-05	0.0254622	0	0	6	0	5
LB1315	4	106	1	0.0025	0.0246901	0									5	0.00038025	0.0475065	0
LB1315	4	107									1	3.24e-06	0.000910026	0					1	1.21e-06	0.000569748	0	0	0	0	0
LB1315	4	108													1	1.521e-05	0.00194499	0	1	1.21e-06	0.000569748	0	0	0	0	0
LB1316	4	101													5	0.00038025	0.0475065	0
LB1318	4	101													5	0.00038025	0.0475065	0
LB1318	4	104	1	0.0025	0.0246901	0	1	9.216e-05	0.00478086	0	5	7.921e-05	0.0220121	0					7	5.476e-05	0.0254622	0	0	6	0	5
LB1321	4	104													5	0.00038025	0.0475065	0
LB1321	4	105					1	9.216e-05	0.00478086	0									1	1.21e-06	0.000569748	0	0	0	0	0
LB1321	4	106									1	3.24e-06	0.000910026	0					1	1.21e-06	0.000569748	0	0	0	0	0
LB1321	4	107									1	3.24e-06	0.000910026	0					1	1.21e-06	0.000569748	0	0	0	0	0
LB1322	4	103					1	9.216e-05	0.00478086	0	3	2.809e-05	0.00786222	0					4	1.764e-05	0.00827402	0	0	0	0	0
LB1325	4	101																	3	1.024e-05	0.00481143	0	2	0	0	0
LB1325	4	104									1	3.24e-06	0.000910026	0					1	1.21e-06	0.000569748	0	0	0	0	0
LB1325	4	105									2	1.296e-05	0.00363514	0					2	4.41e-06	0.00207495	0	0	0	0	0
LB1326	4	101																	3	1.024e-05	0.00481143	0	2	0	0	0
LB1326	4	104													2	6.084e-05	0.00775728	0	2	4.41e-06	0.00207495	0	0	0	0	0
LB1328	4	103									1	3.24e-06	0.000910026	0					1	1.21e-06	0.000569748	0	0	0	0	0
LB1330	4	101					1	9.216e-05	0.00478086	0	6	0.00011449	0.0316597	0
LB1331	4	101																	3	1.024e-05	0.00481143	0	2	0	0	0
LB1331	4	104	1	0.0025	0.0246901	0	1	9.216e-05	0.00478086	0	6	0.00011449	0.0316597	0					8	7.225e-05	0.0334573	0	0	7	0	6
LB1331	4	105									3	2.809e-05	0.00786222	0					3	1.024e-05	0.00481143	0	0	0	0	0
LB1332	4	101																	3	1.024e-05	0.00481143	0	2	0	0	0
LB1332	4	104	1	0.0025	0.0246901	0	1	9.216e-05	0.00478086	0	6	0.00011449	0.0316597	0					8	7.225e-05	0.0334573	0	0	7	0	6
LB1336	4	103					1	9.216e-05	0.00478086	0									1	1.21e-06	0.000569748	0	0	0	0	0
LB1336	4	104									1	3.24e-06	0.000910026	0	2	6.084e-05	0.00775728	0	3	1.024e-05	0.00481143	0	0	0	0	0
LB1336	4	105													1	1.521e-05	0.00194499	0	1	1.21e-06	0.000569748	0	0	0	0	0
LB1336	4	106													1	1.521e-05	0.00194499	0	1	1.21e-06	0.000569748	0	0	0	0	0
LB1339	4	103									1	3.24e-06	0.000910026	0					1	1.21e-06	0.000569748	0	0	0	0	0
LB1341	4	103	1	0.0025	0.0246901	0	1	9.216e-05	0.00478086	0	7	0.00015625	0.0429563	0					9	9.216e-05	0.0424787	0	0	8	0	7
LB1342	4	103									1	3.24e-06	0.000910026	0	1	1.521e-05	0.00194499	0	2	4.41e-06	0.00207495	0	0	0	0	0
LB1344	4	104					1	9.216e-05	0.00478086	0									1	1.21e-06	0.000569748	0	0	0	0	0
LB1344	4	105									1	3.24e-06	0.000910026	0					1	1.21e-06	0.000569748	0	0	0	0	0
LB1344	4	106									1	3.24e-06	0.000910026	0					1	1.21e-06	0.000569748	0	0	0	0	0
LB1344	4	107									1	3.24e-06	0.000910026	0					1	1.21e-06	0.000569748	0	0	0	0	0
LB1344	4	108									1	3.24e-06	0.000910026	0					1	1.21e-06	0.000569748	0	0	0	0	0
LB1344	4	109													2	6.084e-05	0.00775728	0	2	4.41e-06	0.00207495	0	0	0	0	0
LB1346	4	104					1	9.216e-05	0.00478086	0									1	1.21e-06	0.000569748	0	0	0	0	0
LB1346	4	105					1	9.216e-05	0.00478086	0									1	1.21e-06	0.000569748	0	0	0	0	0
LB1346	4	106									1	3.24e-06	0.000910026	0					1	1.21e-06	0.000569748	0	0	0	0	0
LB1347	4	102													5	0.00038025	0.0475065	0
LB1347	4	104	1	0.0025	0.0246901	0	1	9.216e-05	0.00478086	0	7	0.00015625	0.0429563	0					9	9.216e-05	0.0424787	0	0	8	0	7
LB1347	4	105					1	9.216e-05	0.00478086	0									1	1.21e-06	0.000569748	0	0	0	0	0
LB1347	4	106									1	3.24e-06	0.000910026	0					1	1.21e-06	0.000569748	0	0	0	0	0
LB1347	4	107									1	3.24e-06	0.000910026	0					1	1.21e-06	0.000569748	0	0	0	0	0
LB1348	4	103	1	0.0025	0.0246901	0	1	9.216e-05	0.00478086	0	7	0.00015625	0.0429563	0					9	9.216e-05	0.0424787	0	0	8	0	7
LB1353	4	101																	3	1.024e-05	0.00481143	0	2	0	0	0
LB1353	4	102													5	0.00038025	0.0475065	0
LB1353	4	105	1	0.0025	0.0246901	0	1	9.216e-05	0.00478086	0	7	0.00015625	0.0429563	0					9	9.216e-05	0.0424787	0	0	8	0	7
LB1353	4	106					1	9.216e-05	0.00478086	0									1	1.21e-06	0.000569748	0	0	0	0	0
LB1353	4	107					1	9.216e-05	0.00478086	0	2	1.296e-05	0.00363514	0					3	1.024e-05	0.00481143	0	0	0	0	0
LB1353	4	108									1	3.24e-06	0.000910026	0					1	1.21e-06	0.000569748	0	0	0	0	0
LB1353	4	109									1	3.24e-06	0.000910026	0					1	1.21e-06	0.000569748	0	0	0	0	0
LB1353	4	110									1	3.24e-06	0.000910026	0					1	1.21e-06	0.000569748	0	0	0	0	0
LB1353	4	111									1	3.24e-06	0.000910026	0					1	1.21e-06	0.000569748	0	0	0	0	0
LB1354	4	102													5	0.00038025	0.0475065	0
LB1354	4	104	1	0.0025	0.0246901	0	1	9.216e-05	0.00478086	0	7	0.00015625	0.0429563	0					9	9.216e-05	0.0424787	0	0	8	0	7
LB1354	4	105					1	9.216e-05	0.00478086	0									1	1.21e-06	0.000569748	0	0	0	0	0
LB1354	4	106									1	3.24e-06	0.000910026	0	1	1.521e-05	0.00194499	0	2	4.41e-06	0.00207495	0	0	0	0	0
LB1354	4	107													1	1.521e-05	0.00194499	0	1	1.21e-06	0.000569748	0	0	0	0	0
LB1355	4	104	1	0.0025	0.0246901	0	1	9.216e-05	0.00478086	0	7	0.00015625	0.0429563	0					9	9.216e-05	0.0424787	0	0	8	0	7
LB1357	4	103	1	0.0025	0.0246901	0	1	9.216e-05	0.00478086	0	7	0.00015625	0.0429563	0					9	9.216e-05	0.0424787	0	0	8	0	7
LB1357	4	104									1	3.24e-06	0.000910026	0					1	1.21e-06	0.000569748	0	0	0	0	0
LB1358	4	101																	3	1.024e-05	0.00481143	0	2	0	0	0
LB1358	4	102													5	0.00038025	0.0475065	0
LB1358	4	106									1	3.24e-06	0.000910026	0					1	1.21e-06	0.000569748	0	0	0	0	0
LB1358	4	107													1	1.521e-05	0.00194499	0	1	1.21e-06	0.000569748	0	0	0	0	0
LB1358	4	108													1	1.521e-05	0.00194499	0	1	1.21e-06	0.000569748	0	0	0	0	0
LB1360	4	102													5	0.00038025	0.0475065	0
LB1360	4	105									1	3.24e-06	0.000910026	0	1	1.521e-05	0.00194499	0	2	4.41e-06	0.00207495	0	0	0	0	0
LB1360	4	106									1	3.24e-06	0.000910026	0					1	1.21e-06	0.000569748	0	0	0	0	0
LB1361	4	102													5	0.00038025	0.0475065	0
LB1362	4	101													5	0.00038025	0.0475065	0
LB1362	4	105	1	0.0025	0.0246901	0					1	3.24e-06	0.000910026	0					2	4.41e-06	0.00207495	0	0	0	0	0
LB1362	4	106					1	9.216e-05	0.00478086	0									1	1.21e-06	0.000569748	0	0	0	0	0
LB1362	4	107									1	3.24e-06	0.000910026	0					1	1.21e-06	0.000569748	0	0	0	0	0
LB1362	4	108									1	3.24e-06	0.000910026	0					1	1.21e-06	0.000569748	0	0	0	0	0
LB1364	4	103									1	3.24e-06	0.000910026	0	1	1.521e-05	0.00194499	0	2	4.41e-06	0.00207495	0	0	0	0	0
LB1365	4	103									1	3.24e-06	0.000910026	0					1	1.21e-06	0.000569748	0	0	0	0	0
LB1366	4	103									1	3.24e-06	0.000910026	0					1	1.21e-06	0.000569748	0	0	0	0	0
LB1373	4	103					1	9.216e-05	0.00478086	0					1	1.521e-05	0.00194499	0	2	4.41e-06	0.00207495	0	0	0	0	0
LB1376	4	103					1	9.216e-05	0.00478086	0									1	1.21e-06	0.000569748	0	0	0	0	0
LB1377	4	103									1	3.24e-06	0.000910026	0					1	1.21e-06	0.000569748	0	0	0	0	0
LB1378	4	103									1	3.24e-06	0.000910026	0					1	1.21e-06	0.000569748	0	0	0	0	0
LB1381	4	103									1	3.24e-06	0.000910026	0					1	1.21e-06	0.000569748	0	0	0	0	0
LB1398	4	103									1	3.24e-06	0.000910026	0					1	1.21e-06	0.000569748	0	0	0	0	0
LB1399	4	103									1	3.24e-06	0.000910026	0	1	1.521e-05	0.00194499	0	2	4.41e-06	0.00207495	0	0	0	0	0
LB1413	4	103					1	9.216e-05	0.00478086	0									1	1.21e-06	0.000569748	0	0	0	0	0
LB1418	4	106													1	1.521e-05	0.00194499	0	1	1.21e-06	0.000569748	0	0	0	0	0
LB1421	4	102													5	0.00038025	0.0475065	0
LB1421	4	107													1	1.521e-05	0.00194499	0	1	1.21e-06	0.000569748	0	0	0	0	0
LB1424	4	106					1	9.216e-05	0.00478086	0					1	1.521e-05	0.00194499	0	2	4.41e-06	0.00207495	0	0	0	0	0
LB1424	4	107									1	3.24e-06	0.000910026	0					1	1.21e-06	0.000569748	0	0	0	0	0
LB1424	4	108													1	1.521e-05	0.00194499	0	1	1.21e-06	0.000569748	0	0	0	0	0
LB1424	4	109													2	6.084e-05	0.00775728	0	2	4.41e-06	0.00207495	0	0	0	0	0
LB1425	4	105									1	3.24e-06	0.000910026	0					1	1.21e-06	0.000569748	0	0	0	0	0
LB1425	4	106									1	3.24e-06	0.000910026	0	1	1.521e-05	0.00194499	0	2	4.41e-06	0.00207495	0	0	0	0	0
LB1425	4	107													1	1.521e-05	0.00194499	0	1	1.21e-06	0.000569748	0	0	0	0	0
LB1425	4	108													2	6.084e-05	0.00775728	0	2	4.41e-06	0.00207495	0	0	0	0	0
LB1426	4	106	1	0.0025	0.0246901	0
LB1426	4	107					1	9.216e-05	0.00478086	0									1	1.21e-06	0.000569748	0	0	0	0	0
LB1426	4	108					1	9.216e-05	0.00478086	0									1	1.21e-06	0.000569748	0	0	0	0	0
LB1426	4	109									1	3.24e-06	0.000910026	0					1	1.21e-06	0.000569748	0	0	0	0	0
LB1426	4	110													1	1.521e-05	0.00194499	0	1	1.21e-06	0.000569748	0	0	0	0	0
LB1427	4	103	1	0.0025	0.0246901	0
LB1428	4	103													2	6.084e-05	0.00775728	0	2	4.41e-06	0.00207495	0	0	0	0	0
LB1429	4	104	1	0.0025	0.0246901	0
LB1429	4	105					3	0.00082944	0.042214	0	2	1.296e-05	0.00363514	0	3	0.00013689	0.0173693	0	8	7.225e-05	0.0334573	0	0	0	0	0
LB1429	4	106									1	3.24e-06	0.000910026	0					1	1.21e-06	0.000569748	0	0	0	0	0
LB1429	4	107													1	1.521e-05	0.00194499	0	1	1.21e-06	0.000569748	0	0	0	0	0
LB1430	4	105	1	0.0025	0.0246901	0					1	3.24e-06	0.000910026	0					2	4.41e-06	0.00207495	0	0	0	1	0
LB1430	4	106	1	0.0025	0.0246901	0
LB1430	4	107					1	9.216e-05	0.00478086	0									1	1.21e-06	0.000569748	0	0	0	0	0
LB1430	4	108					1	9.216e-05	0.00478086	0					2	6.084e-05	0.00775728	0	3	1.024e-05	0.00481143	0	0	0	0	0
LB1430	4	109									1	3.24e-06	0.000910026	0					1	1.21e-06	0.000569748	0	0	0	0	0
LB1430	4	110									1	3.24e-06	0.000910026	0					1	1.21e-06	0.000569748	0	0	0	0	0
LB1430	4	111													1	1.521e-05	0.00194499	0	1	1.21e-06	0.000569748	0	0	0	0	0
LB1430	4	112													1	1.521e-05	0.00194499	0	1	1.21e-06	0.000569748	0	0	0	0	0
LB1430	4	113													1	1.521e-05	0.00194499	0	1	1.21e-06	0.000569748	0	0	0	0	0
LB1431	4	103	1	0.0025	0.0246901	0													1	1.21e-06	0.000569748	0	0	0	0	0
LB1431	4	104									2	1.296e-05	0.00363514	0					2	4.41e-06	0.00207495	0	0	0	0	0
LB1433	4	103	1	0.0025	0.0246901	0	1	9.216e-05	0.00478086	0	7	0.00015625	0.0429563	0					9	9.216e-05	0.0424787	0	0	8	0	7
LB1438	4	103	1	0.0025	0.0246901	0													1	1.21e-06	0.000569748	0	0	0	0	0
LB1444	4	104									1	3.24e-06	0.000910026	0					1	1.21e-06	0.000569748	0	0	0	0	0
LB1451	4	103	1	0.0025	0.0246901	0	1	9.216e-05	0.00478086	0	7	0.00015625	0.0429563	0					9	9.216e-05	0.0424787	0	0	8	0	7
LB1454	4	103					1	9.216e-05	0.00478086	0									1	1.21e-06	0.000569748	0	0	0	0	0
LB1455	4	104													1	1.521e-05	0.00194499	0	1	1.21e-06	0.000569748	0	0	0	0	0
LB1458	4	103	1	0.0025	0.0246901	0	1	9.216e-05	0.00478086	0	7	0.00015625	0.0429563	0					9	9.216e-05	0.0424787	0	0	8	0	7
LB1461	4	105					1	9.216e-05	0.00478086	0									1	1.21e-06	0.000569748	0	0	0	0	0
LB1461	4	106													1	1.521e-05	0.00194499	0	1	1.21e-06	0.000569748	0	0	0	0	0
LB1464	4	103	1	0.0025	0.0246901	0	2	0.00036864	0.0189867	0
LB1465	4	105									1	3.24e-06	0.000910026	0					1	1.21e-06	0.000569748	0	0	0	0	0
LB1466	4	104					1	9.216e-05	0.00478086	0									1	1.21e-06	0.000569748	0	0	0	0	0
LB1466	4	105													1	1.521e-05	0.00194499	0	1	1.21e-06	0.000569748	0	0	0	0	0
LB1467	4	106									1	3.24e-06	0.000910026	0					1	1.21e-06	0.000569748	0	0	0	0	0
LB1468	4	105	1	0.0025	0.0246901	0
LB1468	4	107									1	3.24e-06	0.000910026	0					1	1.21e-06	0.000569748	0	0	0	0	0
LB1468	4	108									1	3.24e-06	0.000910026	0					1	1.21e-06	0.000569748	0	0	0	0	0
LB1468	4	109													1	1.521e-05	0.00194499	0	1	1.21e-06	0.000569748	0	0	0	0	0
LB1470	4	104	1	0.0025	0.0246901	0													1	1.21e-06	0.000569748	0	0	0	0	0
LB1471	4	103																	3	1.024e-05	0.00481143	0	0	0	0	0
LB1472	4	104																	3	1.024e-05	0.00481143	0	0	0	0	0
LB1472	4	105	1	0.0025	0.0246901	0
LB1472	4	107									1	3.24e-06	0.000910026	0					1	1.21e-06	0.000569748	0	0	0	0	0
LB1472	4	108									1	3.24e-06	0.000910026	0					1	1.21e-06	0.000569748	0	0	0	0	0
LB1474	4	103	1	0.0025	0.0246901	0													1	1.21e-06	0.000569748	0	0	0	0	0
LB1474	4	104	1	0.0025	0.0246901	0
LB1474	4	105					1	9.216e-05	0.00478086	0									1	1.21e-06	0.000569748	0	0	0	0	0
LB1474	4	106									1	3.24e-06	0.000910026	0					1	1.21e-06	0.000569748	0	0	0	0	0
LB1474	4	107									1	3.24e-06	0.000910026	0					1	1.21e-06	0.000569748	0	0	0	0	0
LB1474	4	108													1	1.521e-05	0.00194499	0	1	1.21e-06	0.000569748	0	0	0	0	0
LB1475	4	106	1	0.0025	0.0246901	0
LB1475	4	108									1	3.24e-06	0.000910026	0					1	1.21e-06	0.000569748	0	0	0	0	0
LB1475	4	109									1	3.24e-06	0.000910026	0					1	1.21e-06	0.000569748	0	0	0	0	0
LB1475	4	110									2	1.296e-05	0.00363514	0
LB1475	4	111									1	3.24e-06	0.000910026	0					1	1.21e-06	0.000569748	0	0	0	0	0
LB1475	4	112									1	3.24e-06	0.000910026	0					1	1.21e-06	0.000569748	0	0	0	0	0
LB1475	4	113									1	3.24e-06	0.000910026	0					1	1.21e-06	0.000569748	0	0	0	0	0
LB1475	4	114									1	3.24e-06	0.000910026	0					1	1.21e-06	0.000569748	0	0	0	0	0
LB1475	4	115													1	1.521e-05	0.00194499	0	1	1.21e-06	0.000569748	0	0	0	0	0
LB1475	4	116													1	1.521e-05	0.00194499	0	1	1.21e-06	0.000569748	0	0	0	0	0
LB1476	4	104	1	0.0025	0.0246901	0
LB1477	4	104	1	0.0025	0.0246901	0
LB1477	4	105					1	9.216e-05	0.00478086	0					1	1.521e-05	0.00194499	0	2	4.41e-06	0.00207495	0	0	0	0	0
LB1477	4	106									1	3.24e-06	0.000910026	0					1	1.21e-06	0.000569748	0	0	0	0	0
LB1477	4	107									1	3.24e-06	0.000910026	0	1	1.521e-05	0.00194499	0	2	4.41e-06	0.00207495	0	0	0	0	0
LB1478	4	104	1	0.0025	0.0246901	0													1	1.21e-06	0.000569748	0	0	0	0	0
LB1478	4	107	1	0.0025	0.0246901	0
LB1478	4	108					1	9.216e-05	0.00478086	0									1	1.21e-06	0.000569748	0	0	0	0	0
LB1478	4	109									1	3.24e-06	0.000910026	0					1	1.21e-06	0.000569748	0	0	0	0	0
LB1478	4	110									1	3.24e-06	0.000910026	0					1	1.21e-06	0.000569748	0	0	0	0	0
LB1478	4	111									1	3.24e-06	0.000910026	0					1	1.21e-06	0.000569748	0	0	0	0	0
LB1478	4	112									1	3.24e-06	0.000910026	0					1	1.21e-06	0.000569748	0	0	0	0	0
LB1478	4	113									1	3.24e-06	0.000910026	0					1	1.21e-06	0.000569748	0	0	0	0	0
LB1478	4	114									1	3.24e-06	0.000910026	0					1	1.21e-06	0.000569748	0	0	0	0	0
LB1479	4	105	1	0.0025	0.0246901	0
LB1481	4	104	1	0.0025	0.0246901	0
LB1481	4	105									1	3.24e-06	0.000910026	0					1	1.21e-06	0.000569748	0	0	0	0	0
LB1481	4	106													1	1.521e-05	0.00194499	0	1	1.21e-06	0.000569748	0	0	0	0	0
LB1481	4	107													1	1.521e-05	0.00194499	0	1	1.21e-06	0.000569748	0	0	0	0	0
LB1482	4	107	1	0.0025	0.0246901	0
LB1482	4	108					1	9.216e-05	0.00478086	0									1	1.21e-06	0.000569748	0	0	0	0	0
LB1482	4	109					1	9.216e-05	0.00478086	0	1	3.24e-06	0.000910026	0					2	4.41e-06	0.00207495	0	0	0	0	0
LB1482	4	110					1	9.216e-05	0.00478086	0									1	1.21e-06	0.000569748	0	0	0	0	0
LB1482	4	111									1	3.24e-06	0.000910026	0					1	1.21e-06	0.000569748	0	0	0	0	0
LB1482	4	112									1	3.24e-06	0.000910026	0					1	1.21e-06	0.000569748	0	0	0	0	0
LB1482	4	113													1	1.521e-05	0.00194499	0	1	1.21e-06	0.000569748	0	0	0	0	0
LB1482	4	114													1	1.521e-05	0.00194499	0	1	1.21e-06	0.000569748	0	0	0	0	0
LB1483	4	104	1	0.0025	0.0246901	0
LB1483	4	105									1	3.24e-06	0.000910026	0					1	1.21e-06	0.000569748	0	0	0	0	0
LB1483	4	106									1	3.24e-06	0.000910026	0					1	1.21e-06	0.000569748	0	0	0	0	0
LB1483	4	107									1	3.24e-06	0.000910026	0	1	1.521e-05	0.00194499	0	2	4.41e-06	0.00207495	0	0	0	0	0
LB1483	4	108									1	3.24e-06	0.000910026	0					1	1.21e-06	0.000569748	0	0	0	0	0
LB1484	4	104	1	0.0025	0.0246901	0
LB1484	4	105									1	3.24e-06	0.000910026	0					1	1.21e-06	0.000569748	0	0	0	0	0
LB1484	4	106									1	3.24e-06	0.000910026	0					1	1.21e-06	0.000569748	0	0	0	0	0
LB1485	4	104	1	0.0025	0.0246901	0
LB1485	4	105									1	3.24e-06	0.000910026	0					1	1.21e-06	0.000569748	0	0	0	0	0
LB1486	4	104	1	0.0025	0.0246901	0
LB1486	4	105					1	9.216e-05	0.00478086	0	1	3.24e-06	0.000910026	0					2	4.41e-06	0.00207495	0	0	0	0	0
LB1486	4	106									1	3.24e-06	0.000910026	0					1	1.21e-06	0.000569748	0	0	0	0	0
LB1486	4	107									2	1.296e-05	0.00363514	0					2	4.41e-06	0.00207495	0	0	0	0	0
LB1486	4	108									2	1.296e-05	0.00363514	0					2	4.41e-06	0.00207495	0	0	0	0	0
LB1486	4	109									1	3.24e-06	0.000910026	0					1	1.21e-06	0.000569748	0	0	0	0	0
LB1487	4	104	1	0.0025	0.0246901	0
LB1488	4	105	1	0.0025	0.0246901	0
LB1488	4	106									1	3.24e-06	0.000910026	0					1	1.21e-06	0.000569748	0	0	0	0	0
LB1488	4	107									1	3.24e-06	0.000910026	0					1	1.21e-06	0.000569748	0	0	0	0	0
LB1488	4	108									1	3.24e-06	0.000910026	0					1	1.21e-06	0.000569748	0	0	0	0	0
LB1488	4	109									2	1.296e-05	0.00363514	0					2	4.41e-06	0.00207495	0	0	0	0	0
LB1491	4	105	1	0.0025	0.0246901	0
LB1492	4	104	1	0.0025	0.0246901	0
LB1494	4	105	1	0.0025	0.0246901	0													1	1.21e-06	0.000569748	0	0	0	0	0
LB1494	4	106	1	0.0025	0.0246901	0
LB1494	4	107	1	0.0025	0.0246901	0
LB1494	4	108	1	0.0025	0.0246901	0													1	1.21e-06	0.000569748	0	0	0	0	0
LB1494	4	109					1	9.216e-05	0.00478086	0	1	3.24e-06	0.000910026	0	1	1.521e-05	0.00194499	0	3	1.024e-05	0.00481143	0	0	0	0	0
LB1494	4	110					1	9.216e-05	0.00478086	0	1	3.24e-06	0.000910026	0					2	4.41e-06	0.00207495	0	1	0	0	0
LB1494	4	111									1	3.24e-06	0.000910026	0					1	1.21e-06	0.000569748	0	0	0	0	0
LB1494	4	112									1	3.24e-06	0.000910026	0					1	1.21e-06	0.000569748	0	0	0	0	0
LB1494	4	113									1	3.24e-06	0.000910026	0	2	6.084e-05	0.00775728	0	3	1.024e-05	0.00481143	0	0	0	0	0
LB1494	4	114									2	1.296e-05	0.00363514	0					2	4.41e-06	0.00207495	0	0	0	0	0
LB1494	4	115									1	3.24e-06	0.000910026	0					1	1.21e-06	0.000569748	0	0	0	0	0
LB1494	4	116									1	3.24e-06	0.000910026	0					1	1.21e-06	0.000569748	0	0	0	0	0
LB1494	4	117									1	3.24e-06	0.000910026	0					1	1.21e-06	0.000569748	0	0	0	0	0
LB1494	4	118													1	1.521e-05	0.00194499	0	1	1.21e-06	0.000569748	0	0	0	0	0
LB1495	4	104									1	3.24e-06	0.000910026	0					1	1.21e-06	0.000569748	0	0	0	0	0
LB1496	4	104																	2	4.41e-06	0.00207495	0	0	0	0	0
LB1499	4	104													1	1.521e-05	0.00194499	0	1	1.21e-06	0.000569748	0	0	0	0	0
LB1501	4	103									1	3.24e-06	0.000910026	0					1	1.21e-06	0.000569748	0	0	0	0	0
LB1505	4	104	1	0.0025	0.0246901	0
LB1505	4	105									1	3.24e-06	0.000910026	0					1	1.21e-06	0.000569748	0	0	0	0	0
LB1505	4	106									1	3.24e-06	0.000910026	0					1	1.21e-06	0.000569748	0	0	0	0	0
LB1506	4	104	1	0.0025	0.0246901	0
LB1506	4	106					1	9.216e-05	0.00478086	0	2	1.296e-05	0.00363514	0					3	1.024e-05	0.00481143	0	2	0	0	0
LB1506	4	107									1	3.24e-06	0.000910026	0					1	1.21e-06	0.000569748	0	0	0	0	0
LB1506	4	108									1	3.24e-06	0.000910026	0					1	1.21e-06	0.000569748	0	0	0	0	0
LB1506	4	109									1	3.24e-06	0.000910026	0					1	1.21e-06	0.000569748	0	0	0	0	0
LB1506	4	110													1	1.521e-05	0.00194499	0	1	1.21e-06	0.000569748	0	0	0	0	0
LB1507	4	103	1	0.0025	0.0246901	0
LB1507	4	105	1	0.0025	0.0246901	0									4	0.00024336	0.0306699	0
LB1507	4	106													1	1.521e-05	0.00194499	0	1	1.21e-06	0.000569748	0	0	0	0	0
LB1508	4	103	1	0.0025	0.0246901	0
LB1508	4	104	1	0.0025	0.0246901	0									4	0.00024336	0.0306699	0
LB1508	4	105													1	1.521e-05	0.00194499	0	1	1.21e-06	0.000569748	0	0	0	0	0
LB1510	4	103	1	0.0025	0.0246901	0
LB1510	4	105									1	3.24e-06	0.000910026	0					1	1.21e-06	0.000569748	0	0	0	0	0
LB1510	4	106									1	3.24e-06	0.000910026	0					1	1.21e-06	0.000569748	0	0	0	0	0
LB1510	4	107									2	1.296e-05	0.00363514	0	4	0.00024336	0.0306699	0	6	4.096e-05	0.0191073	0	0	4	0	0
LB1510	4	108									1	3.24e-06	0.000910026	0					1	1.21e-06	0.000569748	0	0	0	0	0
LB1511	4	103	1	0.0025	0.0246901	0
LB1511	4	105									1	3.24e-06	0.000910026	0					1	1.21e-06	0.000569748	0	0	0	0	0
LB1511	4	106									1	3.24e-06	0.000910026	0					1	1.21e-06	0.000569748	0	0	0	0	0
LB1512	4	103	1	0.0025	0.0246901	0
LB1513	4	103	1	0.0025	0.0246901	0
LB1513	4	105									1	3.24e-06	0.000910026	0					1	1.21e-06	0.000569748	0	0	0	0	0
LB1513	4	106									1	3.24e-06	0.000910026	0					1	1.21e-06	0.000569748	0	0	0	0	0
LB1513	4	107									1	3.24e-06	0.000910026	0					1	1.21e-06	0.000569748	0	0	0	0	0
LB1513	4	108									1	3.24e-06	0.000910026	0					1	1.21e-06	0.000569748	0	0	0	0	0
LB1515	4	103	1	0.0025	0.0246901	0
LB1517	4	103					1	9.216e-05	0.00478086	0									1	1.21e-06	0.000569748	0	0	0	0	0
LB1521	4	103	1	0.0025	0.0246901	0									3	0.00013689	0.0173693	0
LB1521	4	104									1	3.24e-06	0.000910026	0					1	1.21e-06	0.000569748	0	0	0	0	0
LB1521	4	105													1	1.521e-05	0.00194499	0	1	1.21e-06	0.000569748	0	0	0	0	0
LB1522	4	103	1	0.0025	0.0246901	0
LB1522	4	104													1	1.521e-05	0.00194499	0	1	1.21e-06	0.000569748	0	0	0	0	0
LB1523	4	103					1	9.216e-05	0.00478086	0									1	1.21e-06	0.000569748	0	0	0	0	0
LB1525	4	104	1	0.0025	0.0246901	0									3	0.00013689	0.0173693	0
LB1525	4	105					1	9.216e-05	0.00478086	0	2	1.296e-05	0.00363514	0					3	1.024e-05	0.00481143	0	0	0	0	0
LB1526	4	104	1	0.0025	0.0246901	0									3	0.00013689	0.0173693	0
LB1526	4	105	1	0.0025	0.0246901	0
LB1526	4	106					1	9.216e-05	0.00478086	0									1	1.21e-06	0.000569748	0	0	0	0	0
LB1526	4	107									1	3.24e-06	0.000910026	0					1	1.21e-06	0.000569748	0	0	0	0	0
LB1531	4	103									2	1.296e-05	0.00363514	0					2	4.41e-06	0.00207495	0	0	0	0	0
LB1535	5	101									2	1.296e-05	0.00363514	0
LB1535	5	104									1	3.24e-06	0.000910026	0					1	1.21e-06	0.000569748	0	0	0	0	0
LB1536	5	104					2	0.00036864	0.0189867	0	2	1.296e-05	0.00363514	0					4	1.764e-05	0.00827402	0	0	1	0	0
LB1536	5	105									2	1.296e-05	0.00363514	0					2	4.41e-06	0.00207495	0	0	0	0	0
LB1537	5	103	1	0.0025	0.0246901	0
LB1537	5	104									1	3.24e-06	0.000910026	0					1	1.21e-06	0.000569748	0	0	0	0	0
LB1539	5	101									2	1.296e-05	0.00363514	0
LB1539	5	106									2	1.296e-05	0.00363514	0					2	4.41e-06	0.00207495	0	0	0	0	0
LB1539	5	107									1	3.24e-06	0.000910026	0					1	1.21e-06	0.000569748	0	0	0	0	0
LB1539	5	108									1	3.24e-06	0.000910026	0					1	1.21e-06	0.000569748	0	0	0	0	0
LB1539	5	109									2	1.296e-05	0.00363514	0					2	4.41e-06	0.00207495	0	0	0	0	0
LB1539	5	110													1	1.521e-05	0.00194499	0	1	1.21e-06	0.000569748	0	0	0	0	0
LB1539	5	111													1	1.521e-05	0.00194499	0	1	1.21e-06	0.000569748	0	0	0	0	0
LB1540	5	101									2	1.296e-05	0.00363514	0
LB1540	5	106									1	3.24e-06	0.000910026	0					1	1.21e-06	0.000569748	0	0	0	0	0
LB1540	5	107									2	1.296e-05	0.00363514	0					2	4.41e-06	0.00207495	0	0	0	0	0
LB1541	5	104									1	3.24e-06	0.000910026	0					1	1.21e-06	0.000569748	0	0	0	0	0
LB1541	5	105									2	1.296e-05	0.00363514	0	1	1.521e-05	0.00194499	0	3	1.024e-05	0.00481143	0	0	0	0	0
LB1541	5	106									1	3.24e-06	0.000910026	0					1	1.21e-06	0.000569748	0	0	0	0	0
LB1541	5	107									1	3.24e-06	0.000910026	0					1	1.21e-06	0.000569748	0	0	0	0	0
LB1541	5	108									1	3.24e-06	0.000910026	0					1	1.21e-06	0.000569748	0	0	0	0	0
LB1541	5	109													1	1.521e-05	0.00194499	0	1	1.21e-06	0.000569748	0	0	0	0	0
LB1542	5	103									1	3.24e-06	0.000910026	0					1	1.21e-06	0.000569748	0	0	0	0	0
LB1543	5	104					1	9.216e-05	0.00478086	0	1	3.24e-06	0.000910026	0					2	4.41e-06	0.00207495	0	0	0	0	0
LB1545	5	104	1	0.0025	0.0246901	0
LB1545	5	105									6	0.00011449	0.0316597	0	1	1.521e-05	0.00194499	0	7	5.476e-05	0.0254622	0	0	0	0	0
LB1545	5	106									1	3.24e-06	0.000910026	0					1	1.21e-06	0.000569748	0	0	0	0	0
LB1545	5	107									2	1.296e-05	0.00363514	0					2	4.41e-06	0.00207495	0	0	0	0	0
LB1545	5	108													1	1.521e-05	0.00194499	0	1	1.21e-06	0.000569748	0	0	0	0	0
LB1545	5	109													1	1.521e-05	0.00194499	0	1	1.21e-06	0.000569748	0	0	0	0	0
LB1546	5	105									1	3.24e-06	0.000910026	0					1	1.21e-06	0.000569748	0	0	0	0	0
LB1546	5	106									1	3.24e-06	0.000910026	0					1	1.21e-06	0.000569748	0	0	0	0	0
LB1546	5	107									1	3.24e-06	0.000910026	0
LB1546	5	108									1	3.24e-06	0.000910026	0					1	1.21e-06	0.000569748	0	0	0	0	0
LB1546	5	109													1	1.521e-05	0.00194499	0	1	1.21e-06	0.000569748	0	0	0	0	0
LB1548	5	104	1	0.0025	0.0246901	0
LB1548	5	105									1	3.24e-06	0.000910026	0					1	1.21e-06	0.000569748	0	0	0	0	0
LB1548	5	106									1	3.24e-06	0.000910026	0					1	1.21e-06	0.000569748	0	0	0	0	0
LB1550	5	103	1	0.0025	0.0246901	0
LB1550	5	104	1	0.0025	0.0246901	0
LB1550	5	105									1	3.24e-06	0.000910026	0					1	1.21e-06	0.000569748	0	0	0	0	0
LB1551	5	104	1	0.0025	0.0246901	0
LB1551	5	105									1	3.24e-06	0.000910026	0					1	1.21e-06	0.000569748	0	0	0	0	0
LB1557	5	103	1	0.0025	0.0246901	0
LB1557	5	104					1	9.216e-05	0.00478086	0									1	1.21e-06	0.000569748	0	0	0	0	0
LB1557	5	105									1	3.24e-06	0.000910026	0					1	1.21e-06	0.000569748	0	0	0	0	0
LB1557	5	106									1	3.24e-06	0.000910026	0					1	1.21e-06	0.000569748	0	0	0	0	0
LB1559	5	103	1	0.0025	0.0246901	0
LB1562	5	104	1	0.0025	0.0246901	0
LB1562	5	105	1	0.0025	0.0246901	0
LB1562	5	106									1	3.24e-06	0.000910026	0					1	1.21e-06	0.000569748	0	0	0	0	0
LB1562	5	107													1	1.521e-05	0.00194499	0	1	1.21e-06	0.000569748	0	0	0	0	0
LB1563	5	104	1	0.0025	0.0246901	0
LB1563	5	106									1	3.24e-06	0.000910026	0					1	1.21e-06	0.000569748	0	0	0	0	0
LB1563	5	107									1	3.24e-06	0.000910026	0					1	1.21e-06	0.000569748	0	0	0	0	0
LB1564	5	104	1	0.0025	0.0246901	0
LB1564	5	105					1	9.216e-05	0.00478086	0	2	1.296e-05	0.00363514	0					3	1.024e-05	0.00481143	0	0	0	0	0
LB1564	5	106					1	9.216e-05	0.00478086	0									1	1.21e-06	0.000569748	0	0	0	0	0
LB1564	5	107					1	9.216e-05	0.00478086	0									1	1.21e-06	0.000569748	0	0	0	0	0
LB1564	5	108									1	3.24e-06	0.000910026	0					1	1.21e-06	0.000569748	0	0	0	0	0
LB1565	5	104	1	0.0025	0.0246901	0
LB1565	5	105													1	1.521e-05	0.00194499	0	1	1.21e-06	0.000569748	0	0	0	0	0
LB1567	5	104	1	0.0025	0.0246901	0
LB1568	5	103									1	3.24e-06	0.000910026	0					1	1.21e-06	0.000569748	0	0	0	0	0
LB1569	5	103					1	9.216e-05	0.00478086	0									1	1.21e-06	0.000569748	0	0	0	0	0
LB1569	5	104									1	3.24e-06	0.000910026	0					1	1.21e-06	0.000569748	0	0	0	0	0
LB1569	5	105									1	3.24e-06	0.000910026	0					1	1.21e-06	0.000569748	0	0	0	0	0
LB1569	5	106													1	1.521e-05	0.00194499	0	1	1.21e-06	0.000569748	0	0	0	0	0
LB1571	5	103													1	1.521e-05	0.00194499	0	1	1.21e-06	0.000569748	0	0	0	0	0
LB1572	5	103	1	0.0025	0.0246901	0
LB1572	5	104													3	0.00013689	0.0173693	0	3	1.024e-05	0.00481143	0	0	0	0	0
LB1572	5	105													1	1.521e-05	0.00194499	0	1	1.21e-06	0.000569748	0	0	0	0	0
LB1572	5	106													1	1.521e-05	0.00194499	0	1	1.21e-06	0.000569748	0	0	0	0	0
LB1573	5	103	1	0.0025	0.0246901	0
LB1573	5	105					1	9.216e-05	0.00478086	0	6	0.00011449	0.0316597	0					7	5.476e-05	0.0254622	0	0	0	0	0
LB1573	5	106									1	3.24e-06	0.000910026	0					1	1.21e-06	0.000569748	0	0	0	0	0
LB1573	5	107									1	3.24e-06	0.000910026	0					1	1.21e-06	0.000569748	0	0	0	0	0
LB1573	5	108									1	3.24e-06	0.000910026	0					1	1.21e-06	0.000569748	0	0	0	0	0
LB1573	5	109													1	1.521e-05	0.00194499	0	1	1.21e-06	0.000569748	0	0	0	0	0
LB1573	5	110													2	6.084e-05	0.00775728	0	2	4.41e-06	0.00207495	0	0	0	0	0
LB1573	5	111													1	1.521e-05	0.00194499	0	1	1.21e-06	0.000569748	0	0	0	0	0
LB1575	5	104									1	3.24e-06	0.000910026	0					1	1.21e-06	0.000569748	0	0	0	0	0
LB1575	5	105													1	1.521e-05	0.00194499	0	1	1.21e-06	0.000569748	0	0	0	0	0
LB1576	5	103									1	3.24e-06	0.000910026	0					1	1.21e-06	0.000569748	0	0	0	0	0
LB1577	5	103	1	0.0025	0.0246901	0
LB1577	5	104					1	9.216e-05	0.00478086	0									1	1.21e-06	0.000569748	0	0	0	0	0
LB1577	5	105									7	0.00015625	0.0429563	0					7	5.476e-05	0.0254622	0	0	0	0	0
LB1577	5	106									1	3.24e-06	0.000910026	0					1	1.21e-06	0.000569748	0	0	0	0	0
LB1578	5	103	1	0.0025	0.0246901	0
LB1579	5	103	1	0.0025	0.0246901	0
LB1579	5	104									1	3.24e-06	0.000910026	0	1	1.521e-05	0.00194499	0	2	4.41e-06	0.00207495	0	0	0	0	0
LB1579	5	105									1	3.24e-06	0.000910026	0					1	1.21e-06	0.000569748	0	0	0	0	0
LB1579	5	106									1	3.24e-06	0.000910026	0					1	1.21e-06	0.000569748	0	0	0	0	0
LB1579	5	107									1	3.24e-06	0.000910026	0	1	1.521e-05	0.00194499	0	2	4.41e-06	0.00207495	0	0	0	0	0
LB1579	5	108									1	3.24e-06	0.000910026	0					1	1.21e-06	0.000569748	0	0	0	0	0
LB1579	5	109													1	1.521e-05	0.00194499	0	1	1.21e-06	0.000569748	0	0	0	0	0
LB1582	5	104	1	0.0025	0.0246901	0
LB1582	5	105	1	0.0025	0.0246901	0
LB1582	5	106													1	1.521e-05	0.00194499	0	1	1.21e-06	0.000569748	0	0	0	0	0
LB1583	5	103					2	0.00036864	0.0189867	0	1	3.24e-06	0.000910026	0					5	2.809e-05	0.0131433	0	1	0	1	0
LB1583	5	104	1	0.0025	0.0246901	0
LB1583	5	105									1	3.24e-06	0.000910026	0					1	1.21e-06	0.000569748	0	0	0	0	0
LB1585	5	103	1	0.0025	0.0246901	0
LB1585	5	104	1	0.0025	0.0246901	0
LB1585	5	105									1	3.24e-06	0.000910026	0					1	1.21e-06	0.000569748	0	0	0	0	0
LB1586	5	103	1	0.0025	0.0246901	0
LB1586	5	104	1	0.0025	0.0246901	0
LB1586	5	105					1	9.216e-05	0.00478086	0	1	3.24e-06	0.000910026	0					2	4.41e-06	0.00207495	0	0	0	0	0
LB1586	5	106					1	9.216e-05	0.00478086	0									1	1.21e-06	0.000569748	0	0	0	0	0
LB1586	5	107									1	3.24e-06	0.000910026	0					1	1.21e-06	0.000569748	0	0	0	0	0
LB1586	5	108									2	1.296e-05	0.00363514	0	1	1.521e-05	0.00194499	0	3	1.024e-05	0.00481143	0	0	0	0	0
LB1586	5	109									1	3.24e-06	0.000910026	0					1	1.21e-06	0.000569748	0	0	0	0	0
LB1586	5	110									1	3.24e-06	0.000910026	0					1	1.21e-06	0.000569748	0	0	0	0	0
LB1587	5	103	1	0.0025	0.0246901	0
LB1587	5	104									1	3.24e-06	0.000910026	0					1	1.21e-06	0.000569748	0	0	0	0	0
LB1587	5	105									1	3.24e-06	0.000910026	0					1	1.21e-06	0.000569748	0	0	0	0	0
LB1587	5	106													1	1.521e-05	0.00194499	0	1	1.21e-06	0.000569748	0	0	0	0	0
LB1588	5	103	1	0.0025	0.0246901	0
LB1588	5	104	1	0.0025	0.0246901	0
LB1588	5	105									1	3.24e-06	0.000910026	0	1	1.521e-05	0.00194499	0	2	4.41e-06	0.00207495	0	0	0	0	0
LB1589	5	104	1	0.0025	0.0246901	0
LB1590	5	104	1	0.0025	0.0246901	0													1	1.21e-06	0.000569748	0	0	0	0	0
LB1591	5	104					1	9.216e-05	0.00478086	0									1	1.21e-06	0.000569748	0	0	0	0	0
LB1591	5	105									1	3.24e-06	0.000910026	0					1	1.21e-06	0.000569748	0	0	0	0	0
LB1591	5	106									1	3.24e-06	0.000910026	0					1	1.21e-06	0.000569748	0	0	0	0	0
LB1591	5	107									1	3.24e-06	0.000910026	0					1	1.21e-06	0.000569748	0	0	0	0	0
LB1592	5	104	1	0.0025	0.0246901	0
LB1592	5	105					1	9.216e-05	0.00478086	0									1	1.21e-06	0.000569748	0	0	0	0	0
LB1592	5	106									1	3.24e-06	0.000910026	0					1	1.21e-06	0.000569748	0	0	0	0	0
LB1592	5	107									2	1.296e-05	0.00363514	0	5	0.00038025	0.0475065	0	7	5.476e-05	0.0254622	0	0	6	0	0
LB1594	5	103	1	0.0025	0.0246901	0													1	1.21e-06	0.000569748	0	0	0	0	0
LB1594	5	105	1	0.0025	0.0246901	0
LB1594	5	106	1	0.0025	0.0246901	0
LB1594	5	107					1	9.216e-05	0.00478086	0									1	1.21e-06	0.000569748	0	0	0	0	0
LB1594	5	108									1	3.24e-06	0.000910026	0					1	1.21e-06	0.000569748	0	0	0	0	0
LB1594	5	109									1	3.24e-06	0.000910026	0					1	1.21e-06	0.000569748	0	0	0	0	0
LB1594	5	110									1	3.24e-06	0.000910026	0					1	1.21e-06	0.000569748	0	0	0	0	0
LB1594	5	111									1	3.24e-06	0.000910026	0					1	1.21e-06	0.000569748	0	0	0	0	0
LB1594	5	112									2	1.296e-05	0.00363514	0					2	4.41e-06	0.00207495	0	0	0	0	0
LB1594	5	113									3	2.809e-05	0.00786222	0					3	1.024e-05	0.00481143	0	0	0	0	0
LB1594	5	114									1	3.24e-06	0.000910026	0					1	1.21e-06	0.000569748	0	0	0	0	0
LB1595	5	104	1	0.0025	0.0246901	0
LB1595	5	105	1	0.0025	0.0246901	0
LB1595	5	106									1	3.24e-06	0.000910026	0					1	1.21e-06	0.000569748	0	0	0	0	0
LB1595	5	107									1	3.24e-06	0.000910026	0					1	1.21e-06	0.000569748	0	0	0	0	0
LB1596	5	103	1	0.0025	0.0246901	0													1	1.21e-06	0.000569748	0	0	0	0	0
LB1596	5	105	1	0.0025	0.0246901	0
LB1596	5	106					1	9.216e-05	0.00478086	0									1	1.21e-06	0.000569748	0	0	0	0	0
LB1596	5	107									1	3.24e-06	0.000910026	0					1	1.21e-06	0.000569748	0	0	0	0	0
LB1596	5	108									1	3.24e-06	0.000910026	0					1	1.21e-06	0.000569748	0	0	0	0	0
LB1596	5	109									1	3.24e-06	0.000910026	0					1	1.21e-06	0.000569748	0	0	0	0	0
LB1596	5	110									1	3.24e-06	0.000910026	0					1	1.21e-06	0.000569748	0	0	0	0	0
LB1596	5	111									1	3.24e-06	0.000910026	0					1	1.21e-06	0.000569748	0	0	0	0	0
LB1596	5	112													1	1.521e-05	0.00194499	0	1	1.21e-06	0.000569748	0	0	0	0	0
LB1596	5	113													3	0.00013689	0.0173693	0	3	1.024e-05	0.00481143	0	0	0	0	0
LB1596	5	114													2	6.084e-05	0.00775728	0	2	4.41e-06	0.00207495	0	0	0	0	0
LB1597	5	103	1	0.0025	0.0246901	0
LB1597	5	104	1	0.0025	0.0246901	0
LB1597	5	105	1	0.0025	0.0246901	0
LB1597	5	106									1	3.24e-06	0.000910026	0	2	6.084e-05	0.00775728	0	3	1.024e-05	0.00481143	0	0	0	0	0
LB1597	5	107									1	3.24e-06	0.000910026	0					1	1.21e-06	0.000569748	0	0	0	0	0
LB1597	5	108									2	1.296e-05	0.00363514	0					2	4.41e-06	0.00207495	0	0	0	0	0
LB1597	5	109													1	1.521e-05	0.00194499	0	1	1.21e-06	0.000569748	0	0	0	0	0
LB1598	5	104	1	0.0025	0.0246901	0
LB1598	5	105	1	0.0025	0.0246901	0
LB1598	5	106					1	9.216e-05	0.00478086	0									1	1.21e-06	0.000569748	0	0	0	0	0
LB1598	5	107					1	9.216e-05	0.00478086	0	2	1.296e-05	0.00363514	0					3	1.024e-05	0.00481143	0	0	0	0	0
LB1598	5	108									2	1.296e-05	0.00363514	0					2	4.41e-06	0.00207495	0	0	0	0	0
LB1598	5	109									1	3.24e-06	0.000910026	0					1	1.21e-06	0.000569748	0	0	0	0	0
LB1598	5	110									1	3.24e-06	0.000910026	0					1	1.21e-06	0.000569748	0	0	0	0	0
LB1598	5	111									2	1.296e-05	0.00363514	0					2	4.41e-06	0.00207495	0	0	0	0	0
LB1598	5	112									1	3.24e-06	0.000910026	0					1	1.21e-06	0.000569748	0	0	0	0	0
LB1599	5	104	1	0.0025	0.0246901	0
LB1599	5	105	1	0.0025	0.0246901	0
LB1599	5	106					1	9.216e-05	0.00478086	0	1	3.24e-06	0.000910026	0					2	4.41e-06	0.00207495	0	0	0	0	0
LB1599	5	107									1	3.24e-06	0.000910026	0					1	1.21e-06	0.000569748	0	0	0	0	0
LB1599	5	108									1	3.24e-06	0.000910026	0	1	1.521e-05	0.00194499	0	2	4.41e-06	0.00207495	0	0	1	0	0
LB1599	5	109									1	3.24e-06	0.000910026	0					1	1.21e-06	0.000569748	0	0	0	0	0
LB1599	5	110									1	3.24e-06	0.000910026	0					1	1.21e-06	0.000569748	0	0	0	0	0
LB1599	5	111									1	3.24e-06	0.000910026	0					1	1.21e-06	0.000569748	0	0	0	0	0
LB1601	5	103	1	0.0025	0.0246901	0
LB1601	5	104									1	3.24e-06	0.000910026	0					1	1.21e-06	0.000569748	0	0	0	0	0
LB1601	5	105													1	1.521e-05	0.00194499	0	1	1.21e-06	0.000569748	0	0	0	0	0
LB1601	5	106													1	1.521e-05	0.00194499	0	1	1.21e-06	0.000569748	0	0	0	0	0
LB1602	5	103	1	0.0025	0.0246901	0
LB1602	5	104	1	0.0025	0.0246901	0													1	1.21e-06	0.000569748	0	0	0	0	0
LB1602	5	105	1	0.0025	0.0246901	0
LB1602	5	106									1	3.24e-06	0.000910026	0					1	1.21e-06	0.000569748	0	0	0	0	0
LB1602	5	107									1	3.24e-06	0.000910026	0					1	1.21e-06	0.000569748	0	0	0	0	0
LB1602	5	108									1	3.24e-06	0.000910026	0					1	1.21e-06	0.000569748	0	0	0	0	0
LB1602	5	109									1	3.24e-06	0.000910026	0					1	1.21e-06	0.000569748	0	0	0	0	0
LB1602	5	110									1	3.24e-06	0.000910026	0					1	1.21e-06	0.000569748	0	0	0	0	0
LB1602	5	111													1	1.521e-05	0.00194499	0	1	1.21e-06	0.000569748	0	0	0	0	0
LB1602	5	112													1	1.521e-05	0.00194499	0	1	1.21e-06	0.000569748	0	0	0	0	0
LB1602	5	113													1	1.521e-05	0.00194499	0	1	1.21e-06	0.000569748	0	0	0	0	0
LB1603	5	103	1	0.0025	0.0246901	0
LB1603	5	104	1	0.0025	0.0246901	0
LB1603	5	105									1	3.24e-06	0.000910026	0					1	1.21e-06	0.000569748	0	0	0	0	0
LB1603	5	106									1	3.24e-06	0.000910026	0					1	1.21e-06	0.000569748	0	0	0	0	0
LB1603	5	107									1	3.24e-06	0.000910026	0					1	1.21e-06	0.000569748	0	0	0	0	0
LB1604	5	103	1	0.0025	0.0246901	0	3	0.00082944	0.042214	0					3	0.00013689	0.0173693	0
LB1604	5	104	1	0.0025	0.0246901	0									1	1.521e-05	0.00194499	0
LB1605	5	104	1	0.0025	0.0246901	0	3	0.00082944	0.042214	0					3	0.00013689	0.0173693	0
LB1605	5	105	1	0.0025	0.0246901	0
LB1605	5	106					1	9.216e-05	0.00478086	0	1	3.24e-06	0.000910026	0					2	4.41e-06	0.00207495	0	0	0	0	0
LB1605	5	107									1	3.24e-06	0.000910026	0					1	1.21e-06	0.000569748	0	0	0	0	0
LB1605	5	108													1	1.521e-05	0.00194499	0
LB1605	5	109													1	1.521e-05	0.00194499	0	1	1.21e-06	0.000569748	0	0	0	0	0
LB1605	5	110													1	1.521e-05	0.00194499	0	1	1.21e-06	0.000569748	0	0	0	0	0
LB1606	5	103	1	0.0025	0.0246901	0	3	0.00082944	0.042214	0					3	0.00013689	0.0173693	0
LB1606	5	104	1	0.0025	0.0246901	0
LB1606	5	105					1	9.216e-05	0.00478086	0									1	1.21e-06	0.000569748	0	0	0	0	0
LB1606	5	106									1	3.24e-06	0.000910026	0					1	1.21e-06	0.000569748	0	0	0	0	0
LB1606	5	107									1	3.24e-06	0.000910026	0					1	1.21e-06	0.000569748	0	0	0	0	0
LB1606	5	108									1	3.24e-06	0.000910026	0					1	1.21e-06	0.000569748	0	0	0	0	0
LB1606	5	109													1	1.521e-05	0.00194499	0	1	1.21e-06	0.000569748	0	0	0	0	0
LB1606	5	110													1	1.521e-05	0.00194499	0	1	1.21e-06	0.000569748	0	0	0	0	0
LB1606	5	111													1	1.521e-05	0.00194499	0	1	1.21e-06	0.000569748	0	0	0	0	0
LB1606	5	112													1	1.521e-05	0.00194499	0	1	1.21e-06	0.000569748	0	0	0	0	0
LB1607	5	103	1	0.0025	0.0246901	0	3	0.00082944	0.042214	0					3	0.00013689	0.0173693	0
LB1607	5	104	1	0.0025	0.0246901	0
LB1607	5	105													1	1.521e-05	0.00194499	0
LB1607	5	106																	9	9.216e-05	0.0424787	0	0	8	0	0
LB1608	5	103	1	0.0025	0.0246901	0
LB1609	5	103	1	0.0025	0.0246901	0	3	0.00082944	0.042214	0					3	0.00013689	0.0173693	0
LB1609	5	104	1	0.0025	0.0246901	0
LB1610	5	103	1	0.0025	0.0246901	0	3	0.00082944	0.042214	0					3	0.00013689	0.0173693	0
LB1610	5	104	1	0.0025	0.0246901	0													1	1.21e-06	0.000569748	0	0	0	0	0
LB1610	5	106													1	1.521e-05	0.00194499	0	1	1.21e-06	0.000569748	0	0	0	0	0
LB1611	5	103	1	0.0025	0.0246901	0	3	0.00082944	0.042214	0					3	0.00013689	0.0173693	0
LB1611	5	104	1	0.0025	0.0246901	0
LB1611	5	105					1	9.216e-05	0.00478086	0					2	6.084e-05	0.00775728	0	3	1.024e-05	0.00481143	0	0	0	0	0
LB1611	5	106									1	3.24e-06	0.000910026	0					1	1.21e-06	0.000569748	0	0	0	0	0
LB1611	5	107									1	3.24e-06	0.000910026	0					1	1.21e-06	0.000569748	0	0	0	0	0
LB1612	5	103	1	0.0025	0.0246901	0	3	0.00082944	0.042214	0					3	0.00013689	0.0173693	0
LB1612	5	104	1	0.0025	0.0246901	0
LB1612	5	105					1	9.216e-05	0.00478086	0									1	1.21e-06	0.000569748	0	0	0	0	0
LB1612	5	106					1	9.216e-05	0.00478086	0									1	1.21e-06	0.000569748	0	0	0	0	0
LB1612	5	107									1	3.24e-06	0.000910026	0					1	1.21e-06	0.000569748	0	0	0	0	0
LB1612	5	108									1	3.24e-06	0.000910026	0					1	1.21e-06	0.000569748	0	0	0	0	0
LB1612	5	109									1	3.24e-06	0.000910026	0	1	1.521e-05	0.00194499	0	2	4.41e-06	0.00207495	0	0	0	0	0
LB1612	5	110									1	3.24e-06	0.000910026	0					1	1.21e-06	0.000569748	0	0	0	0	0
LB1612	5	111									1	3.24e-06	0.000910026	0					1	1.21e-06	0.000569748	0	0	0	0	0
[truncated: 4,843 more rows]

## Sheet: Table S4
Supplementary Table S4: Summary of the parent-offspring incompatibilities identified using the program COLONY version 2.0.7.0 in 9,624 alleles of 3,405 different Linkage Blocks (LB). Besides the identification of the LB and the allelic code (Var), the number of parent-offspring inconsistencies identified in the Offspring, the Mother, the Father, and Total are given. Note that the number of incons…
LB	Var	Offspring	Mother	Father	Total	Candidate	N
LB1	102	17		1	18
LB2	102	17		1	18
LB3	102	17		1	18
LB4	102	17		1	18
LB5	102	17		1	18
LB6	102	14		1	15
LB6	103	1			1	1	1
LB7	102	17		1	18
LB8	102	17		1	18
LB9	102	17		1	18
LB10	102	17		1	18
LB11	102	14		1	15
LB11	103	1			1	1	1
LB11	104	1			1	1	1
LB12	102	17		1	18
LB13	102	14		1	15
LB13	103	2	1	1	4	1	2
LB14	102	17		1	18
LB15	102	13		1	14
LB15	103	1			1	1	1
LB15	104	1			1	1	1
LB16	102	14		1	15
LB16	103	1			1	1	1
LB17	102	14		1	15
LB17	103	2		1	3	1	2
LB18	102	17		1	18
LB19	102	14		1	15
LB19	103	1			1	1	1
LB20	102	14		1	15
LB20	103	1			1	1	1
LB20	104	1			1	1	1
LB21	102	17		1	18
LB22	102	17		1	18
LB23	102	17		1	18
LB24	102	17		1	18
LB25	102	14		1	15
LB25	103	1			1	1	1
LB25	104	2			2	1	2
LB26	102	17		1	18
LB27	102	17		1	18
LB28	102	14		1	15
LB28	103	1			1	1	1
LB29	102	14		1	15
LB29	103	3			3	1	3
LB30	102	17		1	18
LB31	102	14		1	15
LB31	103	1		1	2	1	1
LB32	102	17		1	18
LB33	102	14		1	15
LB33	103	1			1	1	1
LB34	102	17		1	18
LB35	102	17		1	18
LB36	102	17		1	18
LB37	102	17		1	18
LB38	102	17		1	18
LB39	102	17		1	18
LB40	102	17		1	18
LB41	102	17		1	18
LB42	102	17		1	18
LB43	102	14		1	15
LB43	103	1			1	1	1
LB44	102	17		1	18
LB45	102	14		1	15
LB45	103	1			1	1	1
LB46	102	14		1	15
LB46	103	4			4	1	4
LB47	102	14		1	15
LB47	103	1			1	1	1
LB48	102	17		1	18
LB49	102	17		1	18
LB50	102	14		1	15
LB50	103	1			1	1	1
LB51	103	2			2	1	2
LB53	103	3		1	4	1	3
LB53	104	2			2	1	2
LB57	103	1		1	2	1	1
LB59	103	1			1	1	1
LB65	103	1		1	2	1	1
LB65	104	2			2	1	2
LB68	103	1			1	1	1
LB69	103	1			1	1	1
LB69	104	1			1	1	1
LB70	103	1			1	1	1
LB73	103	1		1	2	1	1
LB82	103	2			2	1	2
LB82	104	1			1	1	1
LB89	103	1		1	2	1	1
LB91	103	1			1	1	1
LB95	103	1			1	1	1
LB103	103	1			1	1	1
LB103	104	1			1	1	1
LB104	103	1		1	2	1	1
LB107	103	1			1	1	1
LB108	103	1			1	1	1
LB110	103	1			1	1	1
LB111	103	1		1	2	1	1
LB112	103	2			2	1	2
LB114	103	2		1	3	1	3
LB114	104	1			1	1	1
LB115	102	1			1
LB115	103	2			2	1	2
LB117	103	1			1	1	1
LB119	103	1			1	1	1
LB124	103	1		1	2	1	1
LB126	103	1			1	1	1
LB128	103	1			1	1	1
LB132	103	2		1	3	1	2
LB134	103	2		1	3	1	2
LB139	103	1			1	1	1
LB139	104	2			2	1	2
LB146	103	1			1	1	1
LB148	103	1			1	1	1
LB150	103	1			1	1	1
LB155	102	1			1
LB155	103	7		1	8	1	7
LB161	103	2			2	1	2
LB161	104	1			1	1	1
LB161	105	1			1	1	1
LB162	103	2			2	1	2
LB167	103	1			1	1	1
LB168	103	1			1	1	1
LB173	103	2		1	3	1	2
LB177	104	1	1		2	1	2
LB177	105	3		1	4	1	3
LB177	106	1			1	1	1
LB177	107	1			1	1	1
LB177	108	1			1	1	1
LB177	109	1			1	1	1
LB177	110	1			1	1	1
LB177	111	1			1	1	1
LB177	112	1			1	1	1
LB177	113	1			1	1	1
LB177	114	1			1	1	1
LB177	115	1			1	1	1
LB177	116	1			1	1	1
LB178	104	2	1	1	4	1	2
LB178	105	3			3	1	3
LB178	106	2			2	1	2
LB178	107	1			1	1	1
LB178	108	2			2	1	2
LB178	109	1			1	1	1
LB179	104	3			3	1	3
LB179	105	2			2	1	2
LB179	106	1			1	1	1
LB179	107	1			1	1	1
LB179	108	1			1	1	1
LB179	109	1			1	1	1
LB180	104	6		1	7	1	6
LB180	105	3		1	4	1	3
LB180	106	2			2	1	2
LB181	104	1			1	1	1
LB181	105	2			2	1	8
LB181	106	2			2	1	2
LB181	107	2			2	1	2
LB181	108	1			1	1	1
LB181	109	1			1	1	1
LB181	110	2			2	1	2
LB181	111	1			1	1	1
LB181	112	5			5	1	5
LB181	113	2			2	1	2
LB181	114	1			1	1	1
LB181	115	1			1	1	1
LB181	116	1			1	1	1
LB182	102	2			2
LB183	104	2		1	3	1	2
LB183	105	2			2	1	2
LB183	106	2			2	1	2
LB183	107	1			1	1	1
LB183	108	1			1	1	1
LB183	109	1			1	1	1
LB183	110	1			1	1	1
LB183	111	1			1	1	1
LB183	112	1			1	1	1
LB183	113	1			1	1	1
LB184	102	1			1
LB184	104	1		1	2	1	2
LB184	105	1			1	1	1
LB184	106	1			1	1	1
LB184	107	1			1	1	1
LB184	108	1			1	1	1
LB184	109	2			2	1	2
LB184	110	1			1	1	1
LB185	104	1			1	1	1
LB185	105	1			1	1	1
LB185	106	1			1	1	1
LB185	107	1			1	1	1
LB185	108	1			1	1	1
LB185	109	1			1	1	1
LB185	110	1			1	1	1
LB185	111	1			1	1	1
LB185	112	1		1	2	1	1
LB185	113	1			1	1	1
LB185	114	1			1	1	1
LB185	115	1			1	1	1
LB185	116	2			2	1	2
LB185	117	1			1	1	1
LB185	118	1			1	1	1
LB186	101	2			2
LB186	102	2			2
LB186	104	1			1	1	1
LB186	105	1			1	1	1
LB187	103	1			1
LB187	105			1	1	1	1
LB187	106	1		1	2	1	1
LB187	107	1		1	2	1	1
LB187	108	1		1	2	1	1
LB187	109	1			1	1	1
LB187	110	1			1	1	1
LB187	111	1			1	1	1
LB188	104	1			1	1	1
LB189	104	1			1	1	1
LB189	105	1			1	1	1
LB189	106	2			2	1	2
LB189	107	1			1	1	1
LB189	108	1			1	1	1
LB189	109	1			1	1	1
LB190	104	1			1	1	1
LB190	105	4			4	1	4
LB190	106	2			2	1	2
LB191	104	4			4	1	4
LB191	105	1			1	1	1
LB191	106	1			1	1	1
LB191	107	1			1	1	1
LB191	108	1			1	1	1
LB192	101	2			2
LB192	104			1	1	1	1
LB192	105	1			1	1	1
LB192	106	1			1	1	1
LB192	107	1			1	1	1
LB192	108	2			2	1	2
LB192	109	1			1	1	1
LB192	110	1			1	1	1
LB192	111	1			1	1	1
LB193	101	29	1		30
LB194	101	29	1		30
LB195	101	29	1		30
LB196	104	1			1
LB196	105	1			1	1	1
LB197	104	1			1	1	1
LB197	105	3			3
LB197	106	1			1	1	1
LB197	107	1			1	1	1
LB197	108	1			1	1	1
LB197	109	2			2	1	2
LB197	110	1			1	1	1
LB197	111	3			3	1	3
LB197	112	1			1	1	1
LB197	113	1			1	1	1
LB198	103	20		2	22
LB198	105	1			1	1	1
LB198	106	1			1	1	1
LB198	107	1			1	1	1
LB199	104	2			2	1	2
LB199	105	1			1	1	1
LB199	106	1			1	1	1
LB199	107	1			1	1	1
LB199	108	1			1	1	1
LB199	109	1			1	1	1
LB199	110	1			1	1	1
LB199	111	1			1	1	1
LB200	104	2			2	1	2
LB200	105	1			1	1	1
LB200	106	1			1	1	1
LB200	107	1			1	1	1
LB201	103	1			1	1	1
LB201	104	1			1	1	1
LB203	104	1			1	1	1
LB203	105	1			1	1	1
LB203	106	1			1	1	1
LB203	107	2			2
LB203	108	1			1	1	1
LB203	109	1			1	1	1
LB203	110	1			1	1	1
LB205	102	4			4
LB205	104	1			1	1	1
LB205	105	1			1	1	1
LB205	106	2		1	3	1	2
LB205	107	2			2	1	2
LB205	108	4			4	1	4
LB206	101	23	1		24
LB206	102	21			21
LB207	102	6		1	7
LB207	103	2			2
LB207	104	1		1	2	1	1
LB207	105	1			1	1	1
LB207	106	1			1	1	1
LB208	102	7			7
LB208	104	1			1	1	1
LB208	105	1			1	1	1
LB209	103	1			1
LB209	105	2			2	1	2
LB209	106	3		1	4	1	3
LB209	107	1			1	1	1
LB209	108	1			1	1	1
LB209	109	3			3	1	3
LB209	110	3			3	1	3
LB209	111	1			1	1	1
LB209	112	2			2	1	2
LB209	113	1			1	1	1
LB210	102	8			8
LB210	103	2			2
LB211	102	2		1	3
LB211	103	2		1	3
LB211	104	1			1	1	1
LB211	105	1			1	1	1
LB211	106	1		1	2	1	1
LB211	107	1		1	2	1	1
LB211	108	1			1	1	1
LB211	109	1			1	1	1
LB211	110	1		1	2	1	1
LB211	111	2			2	1	2
LB211	112	1			1	1	1
LB211	113	2			2	1	2
LB211	114	2			2	1	2
LB211	115	1			1	1	1
LB212	101	6			6
LB212	102	8			8
LB212	103	1			1
LB212	105	2			2	1	2
LB212	106	1		1	2	1	1
LB212	107	1			1	1	1
LB213	102	3			3
LB213	103	4			4
LB213	104	2			2
LB213	105	1			1	1	2
LB214	103	1			1
LB214	104	16			16
LB214	105	1			1	1	8
LB214	106	2			2	1	2
LB214	107	1			1	1	1
LB215	102	22	1		23
LB215	103	7	1		8
LB215	104	2			2	1	2
LB215	105	1			1	1	1
LB215	106	1			1	1	1
LB215	107	1			1	1	1
LB216	101	14		1	15
LB216	102	8		1	9
LB216	103	1		1	2	1	1
LB217	101	14			14
LB217	102	22	1	1	24
LB218	101	14		1	15
LB218	102	16	1	1	18
LB219	101	14		1	15
LB219	102	16	1	1	18
LB219	103	1		1	2	1	1
LB220	101	14		1	15
LB220	102	16	1	1	18
LB221	101	14		1	15
LB221	102	1			1
LB221	103	1			1	1	1
LB222	101	14		1	15
LB222	102	9		1	10
LB222	103	1			1	1	1
LB222	104	1			1	1	1
LB223	101	14			14
LB223	102	22	1	1	24
LB223	103	9		1	10
LB224	101	14		1	15
LB224	102	16	1	1	18
LB225	102	7	1	1	9
LB225	103	22	1	1	24
LB225	104	1		1	2	1	1
LB225	105	3			3	1	3
LB225	106	1			1	1	1
LB226	101	14		1	15
LB226	102	16	1	1	18
LB227	101	14		1	15
LB227	102	7			7
LB228	101	14			14
LB228	102	26	1	1	28
LB228	103	1			1	1	1
LB228	104	2			2	1	2
LB229	101	14			14
LB229	102	26	1	1	28
LB230	101	14		1	15
LB230	102	7			7
LB231	101	14		1	15
LB231	102	7			7
LB232	101	14		1	15
LB232	102	7			7
LB233	101	14		1	15
LB233	102	7			7
LB234	101	14			14
LB234	102	26	1	1	28
LB235	101	14		1	15
LB235	102	7			7
LB235	103	1			1	1	1
LB236	101	35		2	37
LB237	101	35		2	37
LB238	101	35		2	37
LB239	101	35		2	37
LB240	101	21		2	23
LB240	103	1			1	1	1
LB241	101	30	1	1	32
LB241	103	4			4	1	4
LB242	101	35		2	37
LB243	101	35		2	37
LB244	101	30	1	1	32
LB245	101	21		2	23
LB245	103	1			1	1	1
LB246	101	29	1	1	31
LB246	103	1			1	1	1
LB247	101	29	1	1	31
LB248	101	14		1	15
LB249	101	14		1	15
LB249	103	1			1	1	1
LB250	101	30	1	1	32
LB250	103	1			1	1	1
LB250	104	1			1	1	1
LB251	101	30	1	1	32
LB251	103	1			1	1	1
LB252	101	30	1	1	32
LB252	103	1			1	1	1
LB252	104	1			1	1	1
LB253	101	30	1	1	32
LB254	101	30	1	1	32
LB255	101	30	1	1	32
LB255	103	1			1	1	1
LB256	101	30	1	1	32
LB257	101	30	1	1	32
LB257	103	1			1	1	1
LB258	101	30	1	1	32
LB259	101	26		2	28
LB260	101	26		2	28
LB261	101	26		2	28
LB262	101	19		2	21
LB262	103	1			1	1	1
LB263	101	26		2	28
LB264	101	26		2	28
LB265	101	26		2	28
LB266	101	26		2	28
LB267	101	26		2	28
LB268	101	26		2	28
LB269	101	11		1	12
LB269	103	22	1		23
LB270	101	11		1	12
LB270	103	22	1		23
LB271	101	26		2	28
LB271	103	1		1	2	1	1
LB272	101	11		1	12
LB272	103	22	1		23
LB273	101	26		2	28
LB274	101	26		2	28
LB275	101	26		2	28
LB276	101	19		2	21
LB276	102	1		1	2	1	2
LB277	101	19		2	21
LB277	103	1	1		2	1	1
LB277	104	2			2	1	2
LB278	101	26		2	28
LB279	101	19		2	21
LB279	103	7	1	1	9	1	7
LB280	101	26		2	28
LB281	101	26		2	28
LB282	101	26		2	28
LB283	101	11		1	12
LB283	103	22	1		23
LB283	104	1	1		2	1	1
LB284	101	11		1	12
LB284	103	22	1	1	24
LB284	104	1		1	2	1	1
LB285	101	11		1	12
LB285	103	22	1		23
LB286	101	26		2	28
LB287	101	26		2	28
LB288	101	26		2	28
LB289	101	26		2	28
LB290	101	26		2	28
LB291	101	26		2	28
LB292	101	26		2	28
LB293	101	19		2	21
LB293	103	1			1	1	1
LB294	101	26		2	28
LB295	101	19		2	21
LB295	103	1			1	1	1
LB296	101	26		2	28
LB297	101	26		2	28
LB298	101	26		2	28
LB299	101	26		2	28
LB300	101	26		2	28
LB301	101	26		2	28
LB302	101	26		2	28
LB303	101	26		2	28
LB304	101	26		2	28
LB304	103	1			1	1	1
LB305	101	26		2	28
LB306	101	26		2	28
LB307	101	29	1	1	31
LB308	101	26		2	28
LB309	101	26		2	28
LB310	101	26		2	28
LB311	101	19		2	21
LB311	103	1			1	1	1
LB312	101	26		2	28
LB313	101	26		2	28
LB314	101	19		2	21
LB314	103	1			1	1	1
LB315	101	19		2	21
LB315	103	2	1		3	1	2
LB315	104	1			1	1	1
LB316	101	19		2	21
LB316	103	1		1	2	1	1
LB317	101	26		2	28
LB318	101	23		1	24
LB318	103	21	1		22
LB319	101	26		2	28
LB320	101	19		2	21
LB320	103	1	1		2	1	1
LB321	101	26		2	28
LB322	101	26		2	28
LB323	101	26		2	28
LB324	101	26		2	28
LB325	101	19		2	21
LB325	103	2	1		3	1	2
LB326	101	26		2	28
LB327	101	26		2	28
LB328	101	26		2	28
LB329	101	26		2	28
LB330	101	19		2	21
LB330	103	1		1	2	1	1
LB331	101	23		1	24
LB331	103	21	1		22
LB332	101	26		2	28
LB333	101	26		2	28
LB334	101	26		2	28
LB335	101	26		2	28
LB336	101	23		1	24
LB336	103	21	1		22
LB337	101	19		2	21
LB337	103	1			1	1	1
LB338	101	26		2	28
LB339	101	26		2	28
LB340	101	26		2	28
LB341	101	26		2	28
LB342	101	26		2	28
LB343	101	19		2	21
LB343	103	1			1	1	1
LB343	104	1		1	2	1	1
LB344	101	19		2	21
LB344	103	1			1	1	1
LB345	101	26		2	28
LB346	101	26		2	28
LB347	101	26		2	28
LB348	101	26		2	28
LB349	101	26		2	28
LB350	101	26		2	28
LB351	101	26		2	28
LB352	101	26		2	28
LB353	101	19		2	21
LB353	103	2			2	1	2
LB354	101	26		2	28
LB355	101	26		2	28
LB356	101	26		2	28
LB357	101	26		2	28
LB358	101	19		2	21
LB358	103	1			1	1	1
LB359	101	19		2	21
LB359	103	1			1	1	1
LB360	101	23		1	24
LB360	103	21	1		22
LB361	101	26		2	28
LB362	101	26		2	28
LB363	101	26		2	28
LB364	101	26		2	28
LB365	101	19		2	21
LB365	103	4		1	5	1	4
LB366	101	26		2	28
LB367	101	26		2	28
LB368	101	11		1	12
LB368	103	22	1		23
LB369	101	26		2	28
LB370	101	11		1	12
LB370	103	21	1		22
LB370	104	1			1	1	1
LB371	101	23		1	24
LB371	103	21	1		22
LB372	101	26		2	28
LB373	101	26		2	28
LB374	101	19		2	21
LB374	103	2			2	1	2
LB375	101	26		2	28
LB376	101	26		2	28
LB377	101	26		2	28
LB378	101	26		2	28
LB379	101	19		2	21
LB379	103	4	1		5	1	4
LB380	101	26		2	28
LB381	101	26		2	28
LB383	103	1			1	1	1
LB385	103	1			1	1	1
LB388	103	1			1	1	1
LB391	103	1			1	1	1
LB392	103	1			1	1	1
LB392	104	3			3	1	3
LB394	103	2			2	1	2
LB398	103	1			1	1	1
LB400	104	3			3	1	3
LB400	105	1			1	1	1
LB400	106	1			1	1	1
LB401	104	1			1	1	1
LB401	105	2	1		3	1	2
LB401	106	3			3	1	3
LB401	107	1			1	1	1
LB401	108	1			1	1	1
LB401	109	2			2	1	2
LB401	110	2			2	1	2
LB401	111	2			2	1	2
LB401	112	1			1	1	1
LB401	113	1			1	1	1
LB401	114	1			1	1	1
LB401	115	1			1	1	1
LB416	103	14			14
LB416	105	9			9
LB416	106	1			1	1	1
LB422	103	4			4	1	4
LB423	103	4		1	5	1	4
LB423	104	7		1	8	1	7
LB426	103	1			1	1	1
LB426	104	7			7	1	7
LB426	105	1			1	1	1
LB429	103	1		1	2	1	1
LB429	104	1			1	1	1
LB431	103	3			3	1	3
LB432	102	16	1		17
LB432	103	28	1		29
LB434	102	10			10
LB434	103	15			15
LB437	103	3			3	1	3
LB439	102	10			10
LB439	103	15			15
LB442	103	1			1	1	1
LB448	103	1			1	1	1
LB448	104	1			1	1	1
LB449	103	1			1	1	1
LB450	103	2		1	3	1	2
LB451	103	1			1	1	1
LB453	103	3			3	1	3
LB453	104	1			1	1	1
LB454	103	3			3	1	3
LB454	104	1			1	1	1
LB455	103	1			1	1	1
LB461	103	1			1	1	1
LB461	104	3			3	1	3
LB461	105	1			1	1	1
LB462	103	1			1	1	1
LB462	104	1		1	2	1	1
LB464	103	1			1	1	1
LB464	104	1			1	1	1
LB469	103	1			1	1	1
LB470	103	1			1	1	1
LB472	103	2			2	1	2
LB473	103	1			1	1	1
LB476	103	1			1	1	1
LB479	103	1			1	1	1
LB481	102	10			10
LB481	103	15			15
LB482	103	1			1	1	1
LB489	102	10			10
LB489	103	15			15
LB490	103	1			1	1	1
LB494	102	9			9
LB494	103	9			9
LB494	104	1			1	1	1
LB495	102	10			10
LB495	103	15			15
LB497	102	9			9
LB497	103	9			9
LB497	104	1			1	1	1
LB498	103	1			1	1	1
LB498	104	1			1	1	1
LB501	103	1			1	1	1
LB502	103	3			3	1	3
LB502	104	1			1	1	1
LB503	102	10			10
LB503	103	15			15
LB507	103	1			1	1	1
LB508	103	2			2	1	2
LB508	104	1		1	2	1	1
LB512	103	2		1	3	1	2
LB518	103	2			2	1	2
LB518	104	2			2	1	2
LB519	103	4		1	5	1	4
LB521	103	1			1	1	1
LB521	104	1			1	1	1
LB522	103	1			1	1	1
LB525	103	1			1	1	1
LB527	102	16	1		17
LB527	103	28	1		29
LB528	102	16	1		17
LB528	103	28	1		29
LB529	102	16	1		17
LB529	103	28	1		29
LB530	103	2			2	1	2
LB531	103	3		1	4	1	3
LB533	103	1			1	1	1
LB535	103	2			2	1	2
LB536	103	1			1	1	1
LB537	103	1			1	1	1
LB540	103	1			1	1	1
LB541	101	14		1	15
LB541	102	9	1		10
LB542	101	3			3
LB542	103	11			11
LB542	104	16		1	17
LB542	105	22	1		23
LB542	106	1			1	1	1
LB542	107	1			1	1	1
LB543	101	9			9
LB543	102	5			5
LB543	103	15		1	16
LB544	101	3			3
LB544	103	20		1	21
LB544	104	24	1		25
LB544	105	2			2	1	2
LB544	106	1			1	1	1
LB544	107	1			1	1	1
LB544	108	1			1	1	1
LB545	101	3			3
LB545	103	20		1	21
LB545	104	24	1		25
LB546	101	1		1	2
LB546	102	5			5
LB546	104	1			1	1	1
LB546	105	1			1	1	1
LB546	106	3			3	1	3
LB546	107	2			2	1	2
LB546	108	1			1	1	1
LB546	109	1			1	1	1
LB546	110	1			1	1	1
LB547	101	2			2
LB547	104	14		1	15
LB548	101	3			3
LB548	103	11			11
LB548	104	16		1	17
LB548	105	10			10
LB548	106	2			2	1	3
LB548	107	1		1	2	1	1
LB548	108	1			1	1	1
LB548	109	1			1	1	1
LB549	101	2		1	3
LB549	102	5			5
LB549	103	14		1	15
LB549	104	1			1	1	1
LB549	105	1			1	1	1
LB549	106	1			1	1	1
LB549	107	1			1	1	1
LB549	108	1			1	1	1
LB549	109	2			2	1	2
LB549	110	2			2	1	2
LB550	101	3			3
LB550	103	6			6
LB550	104	14		1	15
LB550	105	6			6
LB550	106	1			1	1	1
LB550	107	1			1	1	1
LB550	108	1			1	1	1
LB550	110	1			1	1	1
LB550	111	1			1	1	1
LB551	101	3		1	4
LB551	103	11			11
LB551	104	23		1	24
LB551	105	1			1	1	1
LB551	106	1			1	1	1
LB551	107	1			1	1	1
LB551	108	2			2	1	2
LB552	101	3			3
LB552	103	12			12
LB552	104	23		1	24
LB552	105	2			2	1	2
LB552	106	1			1	1	1
LB552	107	1			1	1	1
LB552	108	1		1	2	1	1
LB552	109	2			2	1	2
LB553	101	16		1	17
LB553	102	1			1
LB553	103	20		1	21
LB553	104	23	1		24
LB554	101	29	1	1	31
LB554	103	1			1	1	1
LB555	101	29	1	1	31
LB556	101	29	1	1	31
LB556	103	1			1	1	1
LB557	101	29	1	1	31
LB558	101	29	1	1	31
LB559	101	29	1	1	31
LB560	101	29	1	1	31
LB561	101	29	1	1	31
LB562	101	29	1	1	31
LB563	101	29	1	1	31
LB563	103	1			1	1	1
LB564	101	29	1	1	31
LB565	101	29	1	1	31
LB566	101	29	1	1	31
LB566	103	1			1	1	1
LB567	101	10	1		11
LB567	102	14		1	15
LB568	101	10	1		11
LB568	102	14		1	15
LB569	101	10	1		11
LB569	102	14		1	15
LB570	101	28	1	1	30
LB571	101	29	1	1	31
LB574	101	2			2	1	3
LB574	102		1		1
LB574	103	16		1	17
LB574	105	1			1	1	1
LB574	106	1		1	2	1	1
LB575	101	2			2	1	3
LB575	102		1		1
LB576	101	2			2	1	3
LB576	102		1		1
LB576	103	12			12
LB576	105	1	1		2	1	1
LB576	106	1		1	2	1	1
LB576	107	1			1	1	1
LB577	103	1			1	1	1
LB579	103	1			1	1	1
LB580	103	3		1	4	1	4
LB581	103	2			2	1	2
LB582	103	1		1	2	1	1
LB583	103	1			1	1	1
LB585	103	1			1	1	1
LB585	104	1			1	1	1
LB585	105	1		1	2	1	1
LB585	106	1			1	1	1
LB586	103	1			1	1	1
LB587	103	1			1	1	1
LB589	103	1			1	1	1
LB591	101	17	1		18
LB592	101	17	1		18
LB593	101	17	1		18
LB593	103	5			5	1	5
LB594	101	17	1		18
LB594	103	1			1	1	1
LB595	101	17	1		18
LB596	103	19		1	20
LB596	104	2			2	1	2
LB597	101	17	1		18
LB597	103	1			1	1	1
LB598	101	17	1		18
LB598	103	1			1	1	1
LB599	101	17	1		18
LB600	101	17	1		18
LB600	103	2			2	1	2
LB601	101	17	1		18
LB602	101	5			5
LB602	103	5			5
LB602	104	1			1	1	1
LB602	105	1			1	1	1
LB602	106	1			1	1	1
LB603	101	18	1		19
LB604	102	6			6
LB604	103	5			5
LB604	104	2			2
LB604	105	3			3	1	3
LB604	106	4			4	1	5
LB605	102	3			3
LB605	103	3			3
LB605	104	1			1	1	1
LB605	105	1			1	1	1
LB605	106	1			1	1	1
LB605	107	1			1	1	1
LB605	108	1			1	1	1
LB606	101	12	1		13
LB606	102	6			6
LB606	104	2			2	1	2
LB606	105	1			1	1	1
LB606	106	1			1	1	1
LB606	107	2			2	1	2
LB606	108	3		1	4	1	3
LB606	109	1			1	1	1
LB606	110	1			1	1	1
LB606	111	1			1	1	1
LB607	101	13	1		14
LB607	102	10			10
LB607	103	1			1
LB607	104	1			1	1	1
LB607	105	6		1	7	1	6
LB607	106	1			1	1	1
LB607	107	1			1	1	1
LB607	108	1			1	1	1
LB609	101	14	1		15
LB609	102	10			10
LB609	104		1		1	1	1
LB609	105	2			2	1	2
LB609	106	1			1	1	1
LB610	102	1			1
LB610	103	14		1	15
LB610	104	2			2
LB610	105	1		1	2	1	1
LB610	106	1			1	1	1
LB611	102	16			16
LB611	103	1			1	1	1
LB612	101	3			3
LB612	102	2			2
LB612	103	6			6
LB612	105	1			1	1	1
LB612	106	3		1	4
LB612	107	1		1	2	1	1
LB613	102	15		1	16
LB614	101	1			1
LB614	102	2		2	4
LB614	103	13		1	14
LB614	105	1			1	1	1
LB614	106	1			1	1	1
LB614	107	1			1	1	1
LB615	101	3		2	5
LB615	102	2		1	3
LB615	103	9		3	12
LB615	105		1		1	1	1
LB615	106	2		1	3	1	2
LB615	107	1			1	1	1
LB615	108	1			1	1	1
LB615	109	1			1	1	1
LB615	110	1			1	1	1
LB615	111	1			1	1	1
LB615	112	1			1	1	1
LB615	113	1			1	1	1
LB615	114	1			1	1	1
LB615	115	1			1	1	1
LB615	116	1			1	1	1
LB615	117	1			1	1	1
LB615	118	2			2	1	2
LB616	101	1		1	2
LB616	102	2			2
LB616	104		1		1	1	1
LB616	105	1			1	1	1
LB616	106	2			2	1	2
LB616	107	5			5	1	5
LB616	108	1			1	1	1
LB616	109	1			1	1	1
LB617	102	15		1	16
LB618	102	2		2	4
LB618	103	13		1	14
LB618	105	1		1	2	1	1
LB618	106	2			2	1	2
LB618	107	1			1	1	1
LB618	108	1		1	2	1	1
LB618	109	1			1	1	1
LB618	110	1			1	1	1
LB618	111	1			1	1	1
LB619	102	2		1	3
LB619	103	13		1	14
LB619	104	1			1	1	1
LB620	101	1			1
LB620	102	15		2	17
LB621	103	13		1	14
LB622	101	1			1
LB622	102			1	1
LB622	103	13		1	14
LB623	101	7		1	8
LB623	103	15		1	16
LB623	104	1			1	1	1
LB624	101	15			15
LB625	103	16			16
LB625	104	1			1	1	1
LB626	101	1		1	2
LB626	103	2			2
LB626	104	18		1	19
LB627	104	1			1	1	1
LB628	101	4		1	5
LB628	104	1			1	1	1
LB629	101	5		1	6
LB629	104	1			1	1	1
LB631	102	26	1		27
LB631	103	15			15
LB632	103	2			2	1	2
LB633	103	2			2
LB635	103	14			14
LB635	104	1			1	1	1
LB635	105	2		1	3	1	2
LB635	106	2		1	3	1	2
LB635	107	2			2	1	2
LB635	108	3			3	1	3
LB636	105	1			1	1	1
LB636	106	3			3	1	3
LB636	107	1			1	1	1
LB636	108	1			1	1	1
LB637	101	15		1	16
LB638	103	1			1	1	1
LB639	104	5			5
LB639	105	2			2	1	2
LB639	106	1			1	1	1
LB640	103	8			8
LB640	104	1			1	1	1
LB640	105	1			1	1	1
LB640	106	1			1	1	1
LB640	107	1			1	1	1
LB640	108	1			1	1	1
LB640	109	2			2	1	2
LB641	105	1			1
LB641	106	3			3	1	3
LB641	107	1			1	1	1
LB641	108	1			1	1	1
LB641	109	1			1	1	1
LB641	110	1			1	1	1
LB642	102	18	1		19
LB644	102	6	1		7
LB645	102	1		1	2
LB645	103	1			1
LB645	104	1	1	1	3	1	2
LB645	105	7		1	8
LB645	106	4		1	5	1	4
LB645	107	14	1		15
LB645	108	1			1	1	1
LB645	109	1			1	1	1
LB645	110	1			1	1	1
LB645	111	1			1
LB645	112	1			1	1	1
LB645	113	1			1	1	1
LB645	114	1			1	1	1
LB645	115	2			2	1	2
LB645	116	2			2	1	2
LB645	117	1			1	1	1
LB645	118	1			1	1	1
LB645	119	1			1	1	1
LB645	120	1			1	1	1
LB645	121	1			1	1	1
LB646	103	4		1	5	1	4
LB647	105	1			1	1	1
LB647	106	1			1	1	1
LB647	107	6			6	1	6
LB647	108	1			1	1	1
LB647	109	2			2	1	2
LB649	103	1			1	1	1
LB651	102	2			2
LB651	103	1			1
LB651	104	1			1	1	1
LB655	103	1			1
LB655	105	18	1	1	20
LB655	106	4		1	5	1	4
LB655	107	1			1	1	1
LB655	108	1			1	1	1
LB655	109	3	1		4	1	3
LB656	102	3			3
LB656	103	1			1
LB656	104	19	1	1	21
LB656	105	1			1	1	1
LB657	102	5			5
LB657	103	8		1	9
LB657	104	24	1	1	26
LB657	105	3	1		4	1	4
LB657	106	1			1	1	1
LB657	107	1			1	1	1
LB658	102	8		1	9
LB659	102	14	1		15
LB659	103	1			1
LB659	104	4			4
LB659	105	1			1	1	1
LB660	102	8		1	9
LB661	103	1			1
LB661	104	27	1	1	29
LB662	102	3			3
LB663	102	1			1
LB663	103	24	1		25
LB663	104	1			1	1	1
LB663	105	1			1	1	1
LB664	102	2			2
LB664	103	4		1	5
LB664	105	19	1		20
LB665	102	12	1		13
LB665	103	5		1	6
LB665	104	1		1	2	1	1
LB665	105	1			1	1	1
LB666	102	2			2
LB666	103	3		1	4
LB666	105	16	1		17
LB666	106	2			2	1	2
LB666	107	1			1	1	1
LB666	108	1			1	1	1
LB666	109	1			1	1	1
LB667	102	3			3
LB668	102	10	1		11
LB669	102	3			3
LB670	102	1			1
LB670	103	3		1	4
LB670	104	3			3
LB671	102	1			1
LB671	103	11			11
LB671	104	21	1		22
LB671	105	2			2	1	2
LB671	106	1			1	1	1
LB671	107	2			2	1	2
LB671	108	1			1	1	1
LB671	109	1			1	1	1
LB673	102	2			2
LB673	103	29	2		31
LB674	102	1			1
LB674	103	29	2		31
LB674	104	1		1	2	1	1
LB674	105	1			1	1	1
LB676	102	8	1		9
LB676	103	1			1	1	1
LB677	102	1			1
LB677	104	1			1
LB677	105	1			1	1	1
LB677	106	5		1	6	1	5
LB677	107	2			2	1	2
LB677	108	1			1	1	1
LB677	109	1			1	1	1
LB678	102	12	1		13
LB679	103	7	1	1	9	1	7
LB679	104	1			1	1	1
LB679	105	3			3	1	3
LB679	106	3			3	1	3
LB679	107	3			3	1	3
LB679	108	4		1	5	1	4
LB679	109	1			1	1	1
LB679	110	1			1	1	1
LB679	111	1			1	1	1
LB679	112	1			1	1	1
LB679	113	1			1	1	1
LB680	103			1	1	1	1
LB680	104	1			1
LB680	105			1	1	1	1
LB680	106	29	2		31
LB680	107	1			1	1	1
LB681	102	1			1
LB681	103	1			1
LB681	104	1			1
LB681	105	16	1		17
LB681	106	1			1	1	1
LB681	107	1			1	1	1
LB681	108	1			1	1	1
LB682	103	3		1	4	1	3
LB682	104	1			1
LB682	105	1	1		2	1	2
LB682	106	16	1		17
LB682	107	1			1	1	1
LB682	108	3		1	4	1	3
LB682	109	1			1	1	1
LB682	110	1			1	1	1
LB682	111	1			1	1	1
LB682	112	1			1	1	1
LB683	103	1			1
LB683	104	19	1		20
LB683	105	1			1	1	1
LB683	106	1			1	1	1
LB683	107	1			1	1	1
LB683	108	1			1	1	1
LB684	103	1			1
LB684	104	19	1		20
LB684	105	1			1	1	1
LB684	106	1			1	1	1
LB684	107	1			1	1	1
LB684	108	1			1	1	1
LB685	103	1			1
LB685	104	8	1		9
LB685	105	1			1	1	1
LB685	106	1			1	1	1
LB685	107	2			2	1	2
LB685	108	2			2	1	2
LB685	109	1			1	1	1
LB685	110	1			1	1	1
LB685	111	6			6	1	6
LB685	112	1			1	1	1
LB685	113	1			1	1	1
LB685	114	1			1	1	1
LB686	103	1			1
LB686	104	18	1		19
LB686	105	2			2	1	2
LB686	106	3			3	1	3
LB687	102	1			1
LB687	103	1			1
LB687	104	3			3	1	3
LB687	105	3			3	1	3
LB688	102	1			1
LB688	103	1			1
LB688	104	5			5
LB688	105	14	1		15
LB688	107	1			1	1	1
LB688	108	2			2	1	2
LB688	109	1			1	1	1
LB688	110	1			1	1	1
LB689	101	1			1
LB689	102	11	1		12
LB689	103	13		1	14
LB690	102	11	1		12
LB690	103	6			6	1	6
LB691	102	8			8
LB693	102	3			3
LB694	104	1		1	2	1	1
LB694	105	1			1	1	1
LB695	103	4			4
LB695	104	21	1		22
LB695	105			1	1	1	1
LB695	106	1			1	1	1
LB696	102	3			3
LB697	102	4		1	5
LB697	104	1			1
LB697	105	1			1	1	1
LB697	106	2			2	1	2
LB697	107	2			2	1	2
LB697	108	1			1	1	1
LB697	109	1			1	1	1
LB697	110	1			1	1	1
LB697	111	1			1	1	1
LB698	102	4			4
LB698	103	8		1	9
LB698	104	1			1	1	1
LB698	105	1			1	1	1
LB698	106	1			1	1	1
LB699	102	3			3
LB701	102	1			1
LB701	105	2			2	1	2
LB701	106	3			3	1	3
LB701	107	1		1	2	1	1
LB702	102	10	1		11
LB702	103	1			1	1	1
LB705	103	3			3	1	3
LB705	104	2			2	1	2
LB706	103	5		1	6	1	5
LB710	103	1			1	1	1
LB711	103	3			3	1	3
LB712	103	3			3	1	3
LB714	103	1			1	1	1
LB714	104	3			3	1	3
LB715	103	3			3	1	3
LB715	104	4			4	1	4
LB716	103	1			1
LB716	104	1			1	1	1
LB717	103	2			2
LB717	104	2			2
LB718	105	1			1	1	1
LB718	106	1			1	1	1
LB718	107		1		1	1	1
LB718	108	1			1	1	1
LB718	109	1			1	1	1
LB718	110	2			2	1	2
LB718	111	1			1	1	1
LB718	112	1			1	1	1
LB718	113	1			1	1	1
LB719	104	4		1	5	1	6
LB719	106	1			1	1	1
LB719	107	1			1	1	1
LB719	108	1			1	1	1
LB720	101	1			1
LB720	105			1	1	1	1
LB720	106	1			1	1	1
LB723	104		1		1	1	1
LB723	105	14		3	17
LB723	106	1		1	2	1	1
LB724	104	1			1
LB725	103	14	1	3	18
LB726	104	22	1		23
LB726	105	3			3	1	3
LB726	106	1			1	1	1
LB727	104	9		1	10
LB727	105	24	1		25
LB727	106			1	1	1	1
LB727	107	2	1		3	1	2
LB727	108	1			1	1	1
LB727	109	1			1	1	1
LB727	110	1			1	1	1
LB728	104	8		1	9
LB728	105	23	1		24
LB728	106			1	1	1	1
LB728	107			1	1	1	1
LB728	108	1			1	1	1
LB728	109	1			1	1	1
LB728	110	1			1	1	1
LB728	111	1			1	1	1
LB728	112	1			1	1	1
LB728	113	1			1	1	1
LB729	103	10		3	13
LB729	104	24	1		25
LB729	105	1			1	1	1
LB729	106	1			1	1	1
LB729	107	1			1	1	1
LB729	108	1			1	1	1
LB730	103	1			1	1	1
LB730	104	22	1		23
LB730	105	2	1	1	4	1	2
LB730	106	2			2	1	2
LB730	107	1			1	1	1
LB730	108	1			1	1	1
LB730	109	1			1	1	1
LB731	103	22	1		23
LB731	104	1			1	1	1
LB731	105	1			1	1	1
LB731	106	1			1	1	1
LB732	104	9		2	11
LB732	105	24	1		25
LB732	106		1		1	1	1
LB732	107			1	1	1	1
LB732	108	1			1	1	1
LB732	109	1			1	1	1
LB733	103	10		3	13
LB733	104	24	1		25
LB733	105	2			2	1	2
LB733	106	1		1	2	1	1
LB733	107	1			1	1	1
LB733	108	2	1		3	1	2
LB734	103	11		2	13
LB734	104	23	1		24
LB734	105	1			1	1	1
LB734	106	1		1	2	1	1
LB734	107	3			3	1	3
LB734	108	1		1	2	1	1
LB734	109	1			1	1	1
LB735	104	8		1	9
LB735	105	23	1		24
LB735	106	1			1	1	1
LB735	107	1		1	2	1	1
LB735	108	1			1	1	1
LB736	104	8		2	10
LB736	105	24	1		25
LB736	106	1			1	1	1
LB736	107	1			1	1	1
LB736	108	3			3	1	3
LB737	103	14	1	3	18
LB737	104	25	1		26
LB738	104	8		2	10
LB738	105	24	1		25
LB738	106	1			1	1	1
LB738	107	1			1	1	1
LB738	108	1			1	1	1
LB739	103	13	1	4	18
LB739	104	2			2
LB739	105	2			2	1	2
LB739	106	1			1	1	1
LB739	107	1			1	1	1
LB739	108	1			1	1	1
LB739	109	2		1	3	1	2
LB740	101	6			6
LB740	103	11	1		12
LB741	103	1			1
LB741	104	2		1	3	1	2
LB741	105	1			1	1	1
LB742	101	6			6
LB742	103	11	1		12
LB742	104	10		2	12
LB742	105	1			1	1	1
LB742	106	1			1	1	1
LB743	104	7	1	3	11
LB743	105	22	1		23
LB744	101	9			9
LB744	103	12	1	3	16
LB744	104	4		1	5	1	4
LB745	101	9			9
LB745	102	3			3
LB746	102	4		1	5	1	5
LB746	104	12	1	3	16
LB746	105	1			1	1	1
LB746	106	1			1	1	1
LB747	104	7		3	10
LB747	105	22	1		23
LB747	106	1			1	1	1
LB747	107	1			1	1	1
LB747	108	2		1	3	1	2
LB748	103	1			1	1	1
LB749	101	1			1
LB749	103	22	1		23
LB754	103	1			1	1	1
LB761	103	1			1	1	1
LB763	103	1		1	2	1	1
LB764	103	3			3	1	3
LB767	101	16	1		17
LB769	103	1			1	1	1
LB773	103	2			2	1	2
LB775	103	1			1	1	1
LB775	104	1			1	1	1
LB775	105	1			1	1	1
LB777	103	1			1	1	1
LB779	103	1		1	2	1	1
LB783	103	1			1	1	1
LB783	104	2			2	1	2
LB784	103	1			1	1	1
LB786	103	1			1	1	1
LB789	103	1			1	1	1
LB790	103	1			1	1	1
LB792	103	1			1	1	1
LB792	104	1			1	1	1
LB794	103	1			1	1	1
LB794	104	1			1	1	1
LB794	105	2			2	1	2
LB796	103	1			1	1	1
LB796	104	2			2	1	2
LB798	103	1			1	1	1
LB799	103	2			2	1	2
LB799	104	1			1	1	1
LB801	103	1			1	1	1
LB801	104	1			1	1	1
LB802	103	1			1	1	1
LB805	103	1			1	1	1
LB806	103	4			4	1	4
LB807	103	2			2	1	2
LB807	104	3			3	1	3
LB807	105	2			2	1	2
LB809	103	1			1	1	1
LB814	103	1			1	1	1
LB814	104	3			3	1	3
LB816	103	1			1	1	1
LB818	103	1			1	1	1
LB818	104	1			1	1	1
LB819	103	2			2	1	2
LB819	104	1			1	1	1
LB820	103	1			1	1	1
LB820	104	1			1	1	1
LB822	103	1			1	1	1
LB823	103	1			1	1	1
LB823	104	1			1	1	1
LB825	103	1			1	1	1
LB825	104	2			2	1	2
LB826	103	1			1	1	1
LB826	104	1			1	1	1
LB828	103	2			2	1	2
LB828	104	4			4	1	4
LB830	103	1			1	1	1
LB832	103	1			1	1	1
LB834	103	1			1	1	1
LB834	104	1			1	1	1
LB835	103	1			1	1	1
LB836	103	2			2	1	2
LB838	103	1			1	1	1
LB842	103	3			3	1	3
LB843	101	7			7
LB843	103	11	1		12
LB846	103	1			1	1	1
LB847	103	6		1	7	1	6
LB847	104	1			1	1	1
LB848	103	1			1	1	1
LB852	103	1			1	1	1
LB852	104	1			1	1	1
LB852	105	1			1	1	1
LB854	101	1			1
LB854	103	24	1		25
LB855	103	3		2	5	1	3
LB855	104	1			1	1	1
LB857	103	1			1	1	1
LB857	104	1			1	1	1
LB858	103	1			1	1	1
LB858	104	1			1	1	1
LB858	105	1			1	1	1
LB859	103	1			1	1	1
LB860	103	3	1	1	5	1	3
LB864	103	3	1	1	5	1	3
LB864	104	1			1	1	1
LB864	105	1			1	1	1
LB865	103	1			1	1	1
LB867	103	1			1	1	1
LB868	103	1			1	1	1
LB868	104	1			1	1	1
LB876	101	1			1
LB876	103	24	1		25
LB877	103	1			1	1	1
LB877	104	1			1	1	1
LB879	101	1			1
LB879	103	24	1		25
LB879	104	2			2	1	2
LB879	105	1			1	1	1
LB880	103	1		1	2	1	1
LB882	103	1			1	1	1
LB883	101	1			1
LB883	103	24	1		25
LB884	101	1			1
LB884	103	24	1		25
LB885	103	1			1	1	1
LB886	103	5			5	1	5
LB886	104	2			2	1	2
LB889	103	1			1	1	1
LB889	104	4			4	1	4
LB892	103	1			1	1	1
LB893	101	1	1	1	3	1	2
LB893	104	4			4	1	4
LB893	105	3			3	1	3
LB894	103	3		1	4	1	3
LB894	104	6			6	1	6
LB897	101	1			1
LB897	103	24	1		25
LB898	101	1			1
LB898	103	26	1		27
LB898	104	1			1	1	1
LB899	101	1			1
LB899	103	24	1		25
LB900	101	1			1
LB900	103	24	1		25
LB901	101	1			1
LB901	103	24	1		25
LB903	103	2			2	1	2
LB903	104	1			1	1	1
LB905	103	1	1		2	1	1
LB905	104	1			1	1	1
LB907	104	1			1	1	1
LB911	101	1			1
LB911	103	24	1		25
LB912	103	1			1	1	1
LB914	101	1			1
LB914	103	24	1		25
LB916	104	5		3	8	1	5
LB916	105	2			2	1	2
LB918	103	1			1	1	1
LB918	104	3			3	1	3
LB919	103	2			2	1	2
LB919	104	1			1	1	1
LB922	103	2		1	3	1	2
LB923	103	1		1	2	1	1
LB924	104	3			3	1	3
LB925	103	2			2	1	2
LB926	103	1			1
LB926	104	24	1		25
LB926	105	5			5	1	5
LB926	106	1			1	1	1
LB926	107	1			1	1	1
LB926	108	1			1	1	1
LB926	109	1			1	1	1
LB926	110	1			1	1	1
LB928	102	4			4
LB928	103	4			4
LB928	104	1			1	1	1
LB929	102	7			7
LB929	103	4			4
LB929	104	1			1	1	1
LB932	104	1			1
LB932	105	2			2
LB932	106	3			3	1	3
LB932	107	1		1	2	1	1
LB932	108	1			1	1	1
LB932	109	1			1	1	1
LB932	110	1			1	1	1
LB932	111	1			1	1	1
LB932	112	1			1	1	1
LB932	113	1			1	1	1
LB932	114	1			1	1	1
LB932	115	1			1	1	1
LB932	116	4			4	1	4
LB932	117	1			1	1	1
LB933	103	1		1	2	1	1
LB935	102	28	1		29
LB942	103	1			1	1	1
LB943	102	4			4
LB943	103	34	1		35
LB944	103	1			1	1	1
LB946	102	4			4
LB946	103	35	1		36
LB946	104	8			8	1	8
LB947	102	4			4
LB947	103	34	1		35
LB948	102	4			4
LB948	103	34	1		35
LB949	102	4			4
LB949	103	34	1		35
LB949	104	1		1	2	1	1
LB950	102	1			1
LB950	103	8	1		9
LB950	104	1			1	1	1
LB950	105	1			1	1	1
LB955	105	1			1	1	1
LB956	102	1			1
LB956	103	4			4
LB956	104	1			1
LB956	106	2		1	3	1	2
LB956	107	2			2	1	2
LB956	108	1			1	1	1
LB957	103	1			1
LB957	105	1		1	2	1	1
LB957	106	1			1	1	1
LB958	102	1			1
LB958	103	1			1
LB958	104	1			1	1	1
LB958	105	2			2	1	2
LB958	106	1			1	1	1
LB965	103	4			4	1	4
LB969	101	11			11
LB969	103	7			7
LB969	104	30		1	31
LB971	101	17		1	18
LB972	101	17		1	18
LB973	105	4		1	5
LB973	108	2			2	1	2
LB973	109	1			1	1	1
LB973	110	1			1	1	1
LB974	103	4			4
LB974	104	9			9
LB974	105	6			6
LB975	103	1		1	2	1	1
LB977	102	16			16
LB977	103	40	1		41
LB977	104	11			11
LB978	102	13			13
LB978	103	32	1		33
LB978	104	16		4	20
LB979	103	15		3	18
LB979	104	5			5
LB979	105	1			1	1	1
LB979	106	1			1	1	1
LB980	102	1			1
LB980	103	18	1	4	23
LB981	101	1			1
LB981	103	4			4
LB981	104	5			5
LB981	105	5			5
LB981	106	1	1		2	1	1
LB981	107	1			1	1	1
LB981	108	2			2	1	2
LB981	109	1			1	1	1
LB982	101	8			8
LB982	103	4			4
LB982	104	14	1		15
LB982	106	1			1	1	1
LB982	107	1			1	1	1
LB982	108	1			1	1	1
LB983	102	4	1		5
LB984	102	2			2
LB984	103	2		1	3
LB984	104	22		3	25
LB984	105	1		1	2	1	1
LB987	101	8			8
LB987	103	11	1		12
LB987	104	2			2	1	2
LB987	105	1			1	1	1
LB988	101	1			1
LB988	103	1			1	1	1
LB990	103	1			1	1	1
LB991	101	2	1		3
LB992	102	2			2
LB992	103	13	1		14
LB992	104	3	1		4
LB992	105	2	2		4	1	7
LB993	102	17	1		18
LB993	103	11		3	14
LB993	104	7			7
LB993	105	1			1	1	1
LB994	102	2	1		3
LB994	103	1			1	1	1
LB996	102	31	2		33
LB997	105	1			1	1	1
LB998	102	31	2		33
LB998	103	13		3	16
LB998	104	1			1	1	1
LB999	102	10			10
LB999	103	15			15
LB999	104	7		1	8
LB999	105	25	1		26
LB1000	101	3			3
LB1000	103	2			2
LB1000	104	13			13
LB1000	105	3		1	4
LB1000	106	1			1	1	1
LB1001	102	31	2		33
LB1002	102	45	2	2	49
LB1002	103	14		3	17
LB1003	104	2			2
LB1003	106	1			1	1	1
LB1004	102	6			6
LB1004	103	22	1		23
LB1004	104	8		2	10
LB1005	104	2		1	3
LB1005	105	1			1	1	1
LB1005	106	1			1	1	1
LB1006	102	53	2	2	57
LB1007	102	43	2	2	47
LB1008	102	18	1		19
LB1008	103	1			1	1	1
LB1008	104	1			1	1	1
LB1008	105	3			3	1	3
LB1008	106	1			1	1	1
LB1009	102	18	1		19
LB1009	103	5			5
LB1009	104	1		1	2	1	1
LB1010	102	21		1	22
LB1010	103	20	1		21
LB1010	104	1		1	2	1	1
LB1010	105	1			1	1	1
LB1011	102	20	1		21
LB1011	103	1	1		2	1	1
LB1012	102	74	2	3	79
LB1013	101	4			4
LB1013	103	11		2	13
LB1013	104	25	1		26
LB1013	105	3			3	1	3
LB1016	102	1			1
LB1016	104	1			1
LB1018	101	12		1	13
LB1018	103	1			1
LB1018	104	18	1		19
LB1018	105	1			1	1	1
LB1018	106	1			1	1	1
LB1018	107	1			1	1	2
LB1018	108	1			1	1	1
LB1018	109	2			2
LB1018	110	1			1	1	1
LB1018	111	3			3	1	3
LB1018	112	1			1	1	1
LB1018	113	1			1	1	1
LB1019	101	13		1	14
LB1020	101	13			13
LB1020	103	7	1		8	1	8
LB1020	104	2			2	1	2
LB1020	105	1			1	1	1
LB1021	101	13			13
LB1021	102	1			1
LB1021	103	18	1		19
LB1021	104		1		1	1	8
LB1021	105	1			1	1	1
LB1021	106	2			2	1	2
LB1021	107	1			1	1	1
LB1021	108	1			1	1	1
LB1022	103	3	1	1	5	1	4
LB1022	104		1		1	1	8
LB1022	105	1			1	1	1
LB1022	106	1			1	1	1
LB1022	107	1			1	1	1
LB1022	108	3			3	1	3
LB1022	109	1			1	1	1
LB1022	110	2		1	3	1	2
LB1022	111	1			1	1	1
LB1022	112	1			1	1	1
LB1022	113	1			1	1	1
LB1023	104	5	1		6	1	8
LB1024	101	13		1	14
LB1024	103	7	1		8	1	8
LB1025	101	13		1	14
LB1026	101	13		1	14
LB1027	102	12		1	13
LB1027	103	1		1	2	1	1
LB1027	104	1			1	1	1
LB1028	102	11		1	12
LB1028	104	1			1	1	1
LB1028	105	1			1	1	1
LB1029	102	3			3
LB1029	103			1	1	1	1
LB1029	104	1			1
LB1029	105	5			5	1	5
LB1029	106	5		1	6	1	5
LB1029	107	1			1	1	1
LB1030	101	4			4
LB1030	103	4			4
LB1030	104	1		1	2	1	1
LB1030	105	1			1	1	1
LB1031	103	4			4
LB1031	104	4			4
LB1031	106	4			4
LB1031	107	1		1	2	1	1
LB1031	108	2			2	1	2
LB1031	109	1			1	1	1
LB1031	110	1			1	1	1
LB1031	112	1			1	1	1
LB1031	113	1			1	1	1
LB1032	101	2			2
LB1032	103	6			6
LB1033	103	4			4
LB1033	106	1			1	1	1
LB1033	107	1			1	1	1
LB1033	109	4			4	1	4
LB1033	110	1			1	1	1
LB1033	111	1			1	1	1
LB1033	113	1			1	1	1
LB1033	114	1			1	1	1
LB1034	101	3			3
LB1034	103	1			1
LB1034	105	3			3	1	6
LB1034	106	2		1	3	1	2
LB1034	109	1			1	1	1
LB1034	110	1			1	1	1
LB1035	101	27	1	2	30
LB1037	101	7		1	8
LB1038	101	7		1	8
LB1039	107	1			1	1	1
LB1039	108	1			1	1	1
LB1039	109	1		1	2	1	1
LB1040	102	1			1
LB1040	103	1			1
LB1041	102			1	1
LB1041	104	4			4
LB1041	106	1			1	1	1
LB1041	107	1			1	1	1
LB1041	108	1			1	1	1
LB1042	104	13		2	15
LB1043	101	2			2
LB1043	104	2			2
LB1043	105	1			1	1	1
LB1044	103	3		1	4	1	3
LB1045	101	7		1	8
LB1046	101	4			4
LB1047	101	7		1	8
LB1048	101	7		1	8
LB1049	101	7		1	8
LB1050	101	7		1	8
LB1051	101	7		1	8
LB1052	101	7		1	8
LB1053	101	7		1	8
LB1054	101	7		1	8
LB1055	101	7		1	8
LB1056	101	7		1	8
LB1057	101	2			2
LB1057	104	2			2
LB1057	105	2		1	3	1	2
LB1058	101	27			27
LB1059	101	12		1	13
LB1060	103	1			1	1	1
LB1062	101	1	1	1	3	1	5
LB1062	103	3			3
LB1062	104	18			18
LB1062	105	16			16
LB1062	106	1			1	1	1
LB1063	102			1	1	1	1
LB1064	101	2	1	1	4	1	4
LB1064	102	2			2
LB1064	103	5			5
LB1064	104	2			2
LB1065	101	7			7
LB1065	103	4			4
LB1065	104	20			20
LB1065	105	14			14
LB1066	101	5	2		7
LB1067	101	1	1	1	3	1	4
LB1067	102	2			2
LB1067	103	5			5
LB1067	105	2			2
LB1068	101	5	2		7
LB1069	101	1	1	1	3	1	4
LB1069	102	1	1		2
LB1069	103	5		1	6
LB1069	105	2			2	1	2
LB1069	106	1			1	1	1
LB1069	107	1			1	1	1
LB1070	103	1			1	1	1
LB1074	101	2	1	1	4	1	4
LB1074	104	5			5
LB1074	105	5			5
LB1074	106	1			1	1	1
LB1076	102	1		1	2	1	2
LB1076	104	2	1		3	1	2
LB1076	108	1			1
LB1076	109	2			2	1	3
LB1076	110	1			1	1	1
LB1076	111	1			1	1	1
LB1077	101	4			4
LB1077	104	5			5
LB1077	105	1			1	1	1
LB1078	102	1		1	2	1	2
LB1078	103	5		1	6
LB1078	104	9		1	10
LB1078	105	17	1	2	20
LB1078	106	1			1	1	1
LB1078	107	1			1	1	1
LB1079	102	1		1	2	1	2
LB1079	103	4		1	5
LB1079	104	11			11
LB1080	101	3			3
LB1080	103	3			3
LB1082	103	1			1	1	1
LB1082	104	1		1	2	1	1
LB1082	105	1			1	1	1
LB1083	103	2		1	3	1	3
LB1084	103	2		1	3	1	2
LB1084	104	1		1	2	1	1
LB1085	103	3		1	4	1	3
LB1085	104	1		1	2	1	1
LB1088	103	11			11
LB1091	103	11			11
LB1091	104	1			1	1	1
LB1094	105	1		1	2
LB1094	107	2			2	1	2
LB1094	109	1			1	1	1
LB1094	110	2			2	1	2
LB1095	103	2			2
LB1095	104	2			2
LB1095	105	1	1		2	1	1
LB1095	106	1			1	1	1
LB1095	107	1			1	1	1
LB1097	102	4		1	5
LB1099	103	2			2	1	2
LB1101	103	1			1	1	1
LB1101	104	3			3	1	3
LB1102	102	3			3
LB1102	103	10			10
LB1102	104	2			2	1	2
LB1103	102	10			10
LB1103	103	3			3
LB1103	104	1			1	1	1
LB1104	101	2			2
LB1104	102	11		2	13
LB1104	103	8		1	9
LB1104	104	3			3	1	3
LB1104	105	3		1	4	1	3
LB1104	106	1			1	1	1
LB1105	101	5			5
LB1106	102	1			1
LB1106	105	1			1
LB1106	106	2		1	3	1	2
LB1106	107	1			1	1	1
LB1106	108	1		1	2	1	1
LB1106	109	1			1	1	1
LB1106	110	1		1	2	1	1
LB1106	111	1			1	1	1
LB1106	112	1			1	1	1
LB1106	113	1			1	1	1
LB1106	114	1			1	1	1
LB1110	102	4			4
LB1111	102	3			3
LB1111	103	21		3	24
LB1112	102	3			3
LB1112	103	17		3	20
LB1113	102	1			1
LB1113	103	4		2	6
LB1113	104	5			5
LB1113	105	1		1	2	1	1
LB1113	106	5	1	1	7	1	5
LB1114	103	5			5	1	5
LB1115	102	1			1
LB1115	103	19		3	22
LB1120	101	5			5
LB1121	101	5		1	6
LB1121	103	6	1		7
LB1121	104	3			3	1	3
LB1121	105	1			1	1	1
LB1121	106	2			2	1	2
LB1121	107	1			1	1	1
LB1122	101	5			5
LB1122	103	1			1	1	1
LB1123	101	5			5
LB1124	101	5		1	6
LB1124	103	1			1	1	1
LB1127	102	3			3
LB1127	103	1		1	2	1	1
LB1128	101	5			5
LB1129	101	5		1	6
LB1129	103	1			1	1	1
LB1130	101	5			5
LB1131	101	5		1	6
LB1131	103	1			1	1	1
LB1131	104	1			1	1	1
LB1132	101	5			5
LB1133	101	5		1	6
LB1133	103	1			1	1	1
LB1134	101	5		1	6
LB1134	103	2			2
LB1134	104	8		1	9
LB1135	101	5		1	6
LB1135	103	2			2
LB1135	104	10		1	11
LB1136	101	5			5
LB1137	101	5			5
LB1138	101	5			5
LB1139	102	3			3
LB1140	102	3			3
LB1141	101	5			5
LB1142	101	5			5
LB1143	103	1			1	1	1
LB1143	104	2			2	1	2
LB1144	101	1			1
LB1144	103	6		1	7
LB1144	104	7			7
LB1145	102	5		1	6
LB1146	101	5		1	6
LB1147	101	5		1	6
LB1148	101	14		1	15
LB1148	102	2			2
LB1148	104	1			1	1	1
LB1149	102	5		1	6
LB1150	102	5		1	6
LB1150	103	1			1	1	1
LB1151	102	5		1	6
LB1152	102	5		1	6
LB1153	102	5		1	6
LB1154	101	5		1	6
LB1155	101	5		1	6
LB1156	101	2			2
LB1156	102	7			7
LB1156	103	28		1	29
LB1157	101	20		1	21
LB1158	101	20		1	21
LB1159	101	20		1	21
LB1160	101	20		1	21
LB1161	101	2			2
LB1161	103	14		1	15
LB1162	101	19		1	20
LB1162	103	2			2	1	2
LB1163	101	20		1	21
LB1164	101	20		1	21
LB1165	101	5			5
LB1166	101	5			5
LB1167	101	5			5
LB1167	103	1			1	1	1
LB1167	104	1			1	1	1
LB1168	101	5			5
LB1168	103	1			1	1	1
LB1169	101	5			5
LB1169	103	1		1	2	1	2
LB1170	101	5			5
LB1170	103	2			2	1	2
LB1171	102	2			2
LB1171	103	16		1	17
LB1172	101	5			5
LB1173	101	5			5
LB1173	103	3			3	1	3
LB1174	101	5		1	6
LB1174	103	1			1	1	1
LB1174	104	1			1	1	1
LB1174	105	1			1	1	1
LB1175	101	5			5
LB1176	101	5			5
LB1177	101	19		1	20
LB1177	103	2			2	1	2
LB1178	101	20		1	21
[truncated: 7,627 more rows]

## Sheet: Table S5
Supplementary Table S5: List of 16 candidate genes located on the LB in which 17 segregating candidate alleles were identified. Identifications of the genes and their transcripts (totalling 52 entries) , the porcine chromosome (SSC) on which the genes are located, the positions (in bp) for gene start and gene end, the gene names and their description retrieved from the Ensembl Genes 91 database a…
Gene stable ID	Transcript stable ID	SSC	Gene start (bp)	Gene end (bp)	Gene name	Gene description	AC
ENSSSCG00000006001	ENSSSCT00000061413	4	19319810	19433488	ENPP2	ectonucleotide pyrophosphatase/phosphodiesterase 2 [Source:VGNC Symbol;Acc:VGNC:87709]	AC2
ENSSSCG00000006001	ENSSSCT00000037174	4	19319810	19433488	ENPP2	ectonucleotide pyrophosphatase/phosphodiesterase 2 [Source:VGNC Symbol;Acc:VGNC:87709]	AC2
ENSSSCG00000006001	ENSSSCT00000057713	4	19319810	19433488	ENPP2	ectonucleotide pyrophosphatase/phosphodiesterase 2 [Source:VGNC Symbol;Acc:VGNC:87709]	AC2
ENSSSCG00000006001	ENSSSCT00000006585	4	19319810	19433488	ENPP2	ectonucleotide pyrophosphatase/phosphodiesterase 2 [Source:VGNC Symbol;Acc:VGNC:87709]	AC2
ENSSSCG00000002696	ENSSSCT00000078404	6	9957771	10120510	VAT1L	vesicle amine transport 1 like [Source:VGNC Symbol;Acc:VGNC:94806]
ENSSSCG00000002696	ENSSSCT00000002989	6	9957771	10120510	VAT1L	vesicle amine transport 1 like [Source:VGNC Symbol;Acc:VGNC:94806]
ENSSSCG00000002707	ENSSSCT00000067370	6	12107422	12132991	GABARAPL2	GABA type A receptor associated protein like 2 [Source:VGNC Symbol;Acc:VGNC:88296]	AC2
ENSSSCG00000002707	ENSSSCT00000003001	6	12107422	12132991	GABARAPL2	GABA type A receptor associated protein like 2 [Source:VGNC Symbol;Acc:VGNC:88296]	AC2
ENSSSCG00000002707	ENSSSCT00000070117	6	12107422	12132991	GABARAPL2	GABA type A receptor associated protein like 2 [Source:VGNC Symbol;Acc:VGNC:88296]	AC2
ENSSSCG00000002707	ENSSSCT00000104676	6	12107422	12132991	GABARAPL2	GABA type A receptor associated protein like 2 [Source:VGNC Symbol;Acc:VGNC:88296]	AC2
ENSSSCG00000002707	ENSSSCT00000075894	6	12107422	12132991	GABARAPL2	GABA type A receptor associated protein like 2 [Source:VGNC Symbol;Acc:VGNC:88296]	AC2
ENSSSCG00000011877	ENSSSCT00000034541	13	138427533	138504310	CD86	CD86 molecule [Source:VGNC Symbol;Acc:VGNC:86435]	AC1,AC2
ENSSSCG00000011877	ENSSSCT00000080729	13	138427533	138504310	CD86	CD86 molecule [Source:VGNC Symbol;Acc:VGNC:86435]	AC1,AC2
ENSSSCG00000011877	ENSSSCT00000036378	13	138427533	138504310	CD86	CD86 molecule [Source:VGNC Symbol;Acc:VGNC:86435]	AC1,AC2
ENSSSCG00000011877	ENSSSCT00000034076	13	138427533	138504310	CD86	CD86 molecule [Source:VGNC Symbol;Acc:VGNC:86435]	AC1,AC2
ENSSSCG00000025436	ENSSSCT00000077672	13	138530910	138572189	ILDR1	immunoglobulin like domain containing receptor 1 [Source:VGNC Symbol;Acc:VGNC:89117]	AC1,AC2
ENSSSCG00000025436	ENSSSCT00000026283	13	138530910	138572189	ILDR1	immunoglobulin like domain containing receptor 1 [Source:VGNC Symbol;Acc:VGNC:89117]	AC1,AC2
ENSSSCG00000039888	ENSSSCT00000048612	13	139123209	139445470	STXBP5L	syntaxin binding protein 5L [Source:VGNC Symbol;Acc:VGNC:93600]
ENSSSCG00000039888	ENSSSCT00000070811	13	139123209	139445470	STXBP5L	syntaxin binding protein 5L [Source:VGNC Symbol;Acc:VGNC:93600]
ENSSSCG00000039888	ENSSSCT00000039650	13	139123209	139445470	STXBP5L	syntaxin binding protein 5L [Source:VGNC Symbol;Acc:VGNC:93600]
ENSSSCG00000039888	ENSSSCT00000051677	13	139123209	139445470	STXBP5L	syntaxin binding protein 5L [Source:VGNC Symbol;Acc:VGNC:93600]
ENSSSCG00000039888	ENSSSCT00000052482	13	139123209	139445470	STXBP5L	syntaxin binding protein 5L [Source:VGNC Symbol;Acc:VGNC:93600]
ENSSSCG00000039888	ENSSSCT00000046002	13	139123209	139445470	STXBP5L	syntaxin binding protein 5L [Source:VGNC Symbol;Acc:VGNC:93600]
ENSSSCG00000039888	ENSSSCT00000044013	13	139123209	139445470	STXBP5L	syntaxin binding protein 5L [Source:VGNC Symbol;Acc:VGNC:93600]
ENSSSCG00000056685	ENSSSCT00000043186	13	148033704	148087744	PLCXD2	phosphatidylinositol specific phospholipase C X domain containing 2 [Source:HGNC Symbol;Acc:HGNC:26462]
ENSSSCG00000011940	ENSSSCT00000049075	13	150796681	150933797	DZIP3	DAZ interacting zinc finger protein 3 [Source:VGNC Symbol;Acc:VGNC:87512]
ENSSSCG00000022175	ENSSSCT00000099373	13	150981827	151155145	MYH15	myosin heavy chain 15 [Source:VGNC Symbol;Acc:VGNC:103998]
ENSSSCG00000022175	ENSSSCT00000091711	13	150981827	151155145	MYH15	myosin heavy chain 15 [Source:VGNC Symbol;Acc:VGNC:103998]
ENSSSCG00000022175	ENSSSCT00000106896	13	150981827	151155145	MYH15	myosin heavy chain 15 [Source:VGNC Symbol;Acc:VGNC:103998]
ENSSSCG00000022175	ENSSSCT00000027252	13	150981827	151155145	MYH15	myosin heavy chain 15 [Source:VGNC Symbol;Acc:VGNC:103998]
ENSSSCG00000022175	ENSSSCT00000102704	13	150981827	151155145	MYH15	myosin heavy chain 15 [Source:VGNC Symbol;Acc:VGNC:103998]
ENSSSCG00000027275	ENSSSCT00000071915	13	151156800	151298330	HHLA2	HERV-H LTR-associating 2 [Source:VGNC Symbol;Acc:VGNC:88876]	AC1,AC2
ENSSSCG00000027275	ENSSSCT00000058172	13	151156800	151298330	HHLA2	HERV-H LTR-associating 2 [Source:VGNC Symbol;Acc:VGNC:88876]	AC1,AC2
ENSSSCG00000027275	ENSSSCT00000024843	13	151156800	151298330	HHLA2	HERV-H LTR-associating 2 [Source:VGNC Symbol;Acc:VGNC:88876]	AC1,AC2
ENSSSCG00000011941	ENSSSCT00000013066	13	151298554	151357155	IFT57	intraflagellar transport 57 [Source:VGNC Symbol;Acc:VGNC:89049]
ENSSSCG00000011999	ENSSSCT00000079568	13	169688958	170014005	CADM2	cell adhesion molecule 2 [Source:VGNC Symbol;Acc:VGNC:97910]	AC1,AC2
ENSSSCG00000011999	ENSSSCT00000013130	13	169688958	170014005	CADM2	cell adhesion molecule 2 [Source:VGNC Symbol;Acc:VGNC:97910]	AC1,AC2
ENSSSCG00000012001	ENSSSCT00000053075	13	175348410	176479481	ROBO1	roundabout guidance receptor 1 [Source:HGNC Symbol;Acc:HGNC:10249]	AC1
ENSSSCG00000012001	ENSSSCT00000069851	13	175348410	176479481	ROBO1	roundabout guidance receptor 1 [Source:HGNC Symbol;Acc:HGNC:10249]	AC1
ENSSSCG00000012001	ENSSSCT00000068184	13	175348410	176479481	ROBO1	roundabout guidance receptor 1 [Source:HGNC Symbol;Acc:HGNC:10249]	AC1
ENSSSCG00000012001	ENSSSCT00000069754	13	175348410	176479481	ROBO1	roundabout guidance receptor 1 [Source:HGNC Symbol;Acc:HGNC:10249]	AC1
ENSSSCG00000012001	ENSSSCT00000044836	13	175348410	176479481	ROBO1	roundabout guidance receptor 1 [Source:HGNC Symbol;Acc:HGNC:10249]	AC1
ENSSSCG00000012001	ENSSSCT00000058634	13	175348410	176479481	ROBO1	roundabout guidance receptor 1 [Source:HGNC Symbol;Acc:HGNC:10249]	AC1
ENSSSCG00000012001	ENSSSCT00000013132	13	175348410	176479481	ROBO1	roundabout guidance receptor 1 [Source:HGNC Symbol;Acc:HGNC:10249]	AC1
ENSSSCG00000012001	ENSSSCT00000067223	13	175348410	176479481	ROBO1	roundabout guidance receptor 1 [Source:HGNC Symbol;Acc:HGNC:10249]	AC1
ENSSSCG00000012004	ENSSSCT00000059143	13	179128660	179180626	LIPI	lipase I [Source:VGNC Symbol;Acc:VGNC:89741]
ENSSSCG00000012004	ENSSSCT00000103572	13	179128660	179180626	LIPI	lipase I [Source:VGNC Symbol;Acc:VGNC:89741]
ENSSSCG00000012004	ENSSSCT00000098608	13	179128660	179180626	LIPI	lipase I [Source:VGNC Symbol;Acc:VGNC:89741]
ENSSSCG00000012004	ENSSSCT00000063355	13	179128660	179180626	LIPI	lipase I [Source:VGNC Symbol;Acc:VGNC:89741]
ENSSSCG00000037517	ENSSSCT00000066343	13	179180467	179191924	RBM11	RNA binding motif protein 11 [Source:VGNC Symbol;Acc:VGNC:92145]
ENSSSCG00000012006	ENSSSCT00000043312	13	179225419	179308266	ABCC13	ATP binding cassette subfamily C member 13 [Source:VGNC Symbol;Acc:VGNC:109132]	AC2
ENSSSCG00000012006	ENSSSCT00000053039	13	179225419	179308266	ABCC13	ATP binding cassette subfamily C member 13 [Source:VGNC Symbol;Acc:VGNC:109132]	AC2

## Sheet: Table S6
Supplementary Table S6: Functional terms enriched clusters identified on the candidate LB regions identified following DAVID analysis.
Annotation Cluster 1	Enrichment Score: 2.856691633881363
INTERPRO	IPR003599:Immunoglobulin subtype	5	31.25	0.000407901	ENSSSCG00000011999, ENSSSCG00000011877, ENSSSCG00000027275, ENSSSCG00000012001, ENSSSCG00000025436	16	483	19506	12.6203	0.0189926	0.0191714	0.0191714
INTERPRO	IPR007110:Immunoglobulin-like domain	5	31.25	0.0010748	ENSSSCG00000011999, ENSSSCG00000011877, ENSSSCG00000027275, ENSSSCG00000012001, ENSSSCG00000025436	16	625	19506	9.753	0.0492868	0.0232513	0.0232513
UP_SEQ_FEATURE	DOMAIN:Ig-like	5	31.25	0.00115173	ENSSSCG00000011999, ENSSSCG00000011877, ENSSSCG00000027275, ENSSSCG00000012001, ENSSSCG00000025436	16	718	22001	9.57564	0.0350935	0.0357035	0.0357035
INTERPRO	IPR013106:Immunoglobulin V-set	4	25	0.00148413	ENSSSCG00000011999, ENSSSCG00000011877, ENSSSCG00000027275, ENSSSCG00000012001	16	304	19506	16.0411	0.0674251	0.0232513	0.0232513
SMART	SM00409:IG	5	31.25	0.00199381	ENSSSCG00000011999, ENSSSCG00000011877, ENSSSCG00000027275, ENSSSCG00000012001, ENSSSCG00000025436	13	483	9941	7.91607	0.0294933	0.0299071	0.0299071
INTERPRO	IPR013783:Immunoglobulin-like fold	5	31.25	0.00484689	ENSSSCG00000011999, ENSSSCG00000011877, ENSSSCG00000027275, ENSSSCG00000012001, ENSSSCG00000025436	16	944	19506	6.45723	0.20416	0.0569509	0.0569509
Annotation Cluster 2	Enrichment Score: 0.3177748849403688
GOTERM_CC_DIRECT	GO:0016021~integral component of membrane	7	43.75	0.291063	ENSSSCG00000011999, ENSSSCG00000011877, ENSSSCG00000006001, ENSSSCG00000002707, ENSSSCG00000027275, ENSSSCG00000012006, ENSSSCG00000025436	14	6206	17599	1.4179	0.999967	1	1
UP_KW_DOMAIN	KW-1133~Transmembrane helix	6	37.5	0.400117	ENSSSCG00000011999, ENSSSCG00000011877, ENSSSCG00000006001, ENSSSCG00000027275, ENSSSCG00000012006, ENSSSCG00000025436	13	4252	12349	1.34044	0.972045	0.952267	0.952267
UP_SEQ_FEATURE	TRANSMEM:Helical	6	37.5	0.642117	ENSSSCG00000011999, ENSSSCG00000011877, ENSSSCG00000006001, ENSSSCG00000027275, ENSSSCG00000012006, ENSSSCG00000025436	16	7657	22001	1.07749	1	1	1
UP_KW_DOMAIN	KW-0812~Transmembrane	6	37.5	0.71633	ENSSSCG00000011999, ENSSSCG00000011877, ENSSSCG00000006001, ENSSSCG00000027275, ENSSSCG00000012006, ENSSSCG00000025436	13	5662	12349	1.00663	0.999852	1	1
